# Supplementary material for: Molecular insights into receptor binding energetics and neutralization of SARS-CoV-2 variants
Source: Nat Commun. 2021 Nov 30;12:6977. doi: 10.1038/s41467-021-27325-1 (PMC8633007; doi:10.1038/s41467-021-27325-1)
Supplement: Supplementary file 4 — Source Data [file 41467_2021_27325_MOESM4_ESM.xlsx]

## Sheet: Fig. 2
2a: BF (%)													2b: WT-RBD									2c: Alpha-RBD									2d: Beta-RBD									2e: Gamma-RBD									2f: Kappa-RBD
WT-RBD	WT-RBD	Alpha-RBD	Alpha-RBD	Beta-RBD	Beta-RBD	Gamma-RBD	Gamma-RBD	Kappa-RBD	Kappa-RBD	Ald-PEG-NHS			LR (pN/s)	F (pN)		Hold time (ms)	BF (%)	Error BF (%)				LR (pN/s)	F (pN)		Hold time (ms)	BF (%)	Error BF (%)				LR (pN/s)	F (pN)		Hold time (ms)	BF (%)	Error BF (%)				LR (pN/s)	F (pN)		Hold time (ms)	BF (%)	Error BF (%)				LR (pN/s)
ACE2	NHS-EDC	ACE2	NHS-EDC	ACE2	NHS-EDC	ACE2	NHS-EDC	ACE2	NHS-EDC	ACE2			42	10.6		0	0.00651	0.01128				18.5	36.8		0	0.53711	0.62148				66	19.2		0	0.16276	0.28191				67	22		0	0.03333	0.05774				45.3
17.7	4.2	24.8	3.4	24.8	7	29	4.3	21.8	6.8	2.24609			52.9	19.5		30	5.14323	1.13186				38.2	25.3		30	9.08203	4.68241				70.6	17.7		30	10.4167	1.92691				74.1	27.3		30	13.5091	4.20073				60.6
16.1	5	26.7	3.7	23.4	5	30.4	5	19.5	6.7	4.00391			71.5	24.2		80	8.44727	2.14066				44.8	22.3		80	18.4245	8.89977				70.8	27.9		80	16.7318	1.81476				77.8	25.7		80	20.4102	4.89354				65.5
15.3	4	27.6	4.1	26.1	6	28	4.4	12.6	5.8	2.44141			92.2	14.6		130	10.1237	1.34728				83.3	35.7		130	21.5495	8.23812				76.1	20.8		130	18.1966	2.2319				89	35.2		130	23.2422	6.70281				66
17.6		24.5		28.1		22.1		22.8		3.41797			97.2	46.1		180	12.5651	3.90788				87.3	24.9		180	26.7578	8.06773				79.1	24.9		180	21.9727	2.75002				125.5	24		180	25.8464	3.41145				67
17.9		26		26.8		24.8		21.4		2.83203			109.1	21.9		280	15.3971	3.2934				91.9	18.4		280	30.6345	3.54897				90.3	23.7		280	26.1393	1.8486				129.9	61		280	27.3519	2.33621				76.8
19		26.7		24.8		21.2		18.7		2.34375			115	29.4		530	17.806	1.99499				98.7	23.6		530	39.6133	3.91671				99	17.7		530	28.2552	1.38222				136.3	35.2		530	32.9198	2.19093				78.5
14.2		24.5		21.1		18.5		20.9		1.85547			119.7	11.5		1030	19.2383	1.53479				100.8	19.7		1030	41.3737	11.1928				99.2	28.3		1030	28.9062	1.82959				137.7	43.1		1030	37.0768	8.77404				79.8
13.1		27.2		23.2		20.6		22.5		3.22266			129.9	15								101.6	39.2								104.5	12.9								138.6	32.8								91.6
15.2		25.8		20.1		21.6		23		0.87891			133.7	14.7								106.8	19.3								120.9	32.1								143.9	32.9								92
14		23.9		25.2		25		26.9		2.53906			144.9	31.5								112.2	27								121.2	20.4								147.5	50.9								92.2
								--		2.14844			148.8	28								120.1	27.8								121.6	15.1								152.5	40.5								98.8
													151.8	25.3								121	30.7								127.9	31.4								155.6	34.3								100.3
													155	22.2								123.3	38.3								133.4	26								156.5	27								107.2
													156.1	29.8								135	28.3								138.4	25								167.2	47.8								109.7
													161.3	14.8								135.6	21								148.7	10.8								173.6	42.2								110.8
													163.3	21.5								137.5	12.7								153.8	41.3								175	47.1								114.5
													165.2	18.6								141.8	39								155.6	20.5								176.1	27.3								116.3
													171.3	9.5								142.7	16.5								157.4	42								176.4	32.2								116.4
													177	22.5								143.9	38								170.6	14.1								179.9	35.4								117.3
													180.1	30.7								144.5	17.2								186	32.4								185.4	34.5								120.1
													185.4	27.7								147.3	47.8								186.4	25.5								186.7	42								120.8
													186.2	23.6								150.1	25.7								189.8	27.2								197.7	58.5								125.8
													189.9	22								153.5	33.8								197.5	65								203.7	20.8								127.3
													205.4	47.1								154.7	43.6								203.6	16.3								205.5	34.6								127.4
													207.5	32.9								160.3	31.1								208.1	24								205.7	29.6								127.5
													215.2	34								160.5	22								209.9	14.1								208.1	74.3								129.3
													216.2	16								161	16.9								210	25.6								208.9	56.6								129.8
													218.1	31.5								161.9	52.5								217.6	28.7								211	34.2								134.9
													218.6	17.9								166.5	32.3								222.8	11.5								211.1	25.8								141.7
													220.2	30								171.3	58.8								228.1	19.6								214.3	45.9								142
													226	45.7								179.7	30.3								240.6	19.3								219.6	34.7								145.7
													229.8	23.1								181	26.7								242.6	42.8								219.7	30.8								156.4
													230.9	25.2								182	44.2								246.6	35.9								223.4	21.9								158.5
													245.4	31.4								182.2	20.7								253.7	20								227.3	51.6								159.1
													264.3	30.2								182.9	21.6								259	45.1								227.4	43								162.8
													264.6	28.6								183	33.4								262.6	18								227.9	31.9								162.8
													267.7	14.4								185.7	22.9								266.6	20.9								228.1	42.8								162.8
													271.1	43.9								189	30.8								268.7	23.6								234.5	26.8								171.4
													272.2	33.6								190.7	41.4								270.9	19.6								235.3	29.3								180.7
													276.9	18								191.3	35								282	39.9								235.8	35.3								181.2
													278.3	16								192.8	32.5								283.8	22.5								236.1	30.6								184.9
													280.4	26.9								193.3	34.1								285	36.3								238.4	43.9								185.7
													280.9	18.3								193.8	25.2								290.8	20.6								243.8	34.3								195.4
													282	25								194.2	36.4								291	32.2								246.6	50.7								197.2
													286.5	62.5								195.6	31.3								291.3	25.7								246.7	40								199.3
													298.8	52.3								199	36.6								295.7	19.6								247.5	26.6								200.2
													301.5	29.4								202	32.7								298	17.2								248.5	48.4								205.2
													303.7	38.2								205	64.6								298.3	35.5								252.2	35.9								207.4
													305.6	35.9								208.9	30.5								300	18.5								254.2	48.3								207.7
													308.3	36								209	51.5								305.1	10.5								259.6	29.6								208.2
													310.3	37.8								209.4	38.4								315.4	33.3								260.5	53.6								212.4
													310.7	52.9								211.4	48.1								316.1	41.7								263.2	23.8								212.6
													318.6	23								211.9	41.8								316.3	29.5								264.2	42.8								214
													319.3	24.3								214.3	30.3								317	55.3								265.3	35.7								217.1
													319.4	31.9								215	34.6								321.8	37.9								269.6	8.9								218.2
													323.2	30.8								215.6	23.8								332.6	53.4								271.2	56.1								220.7
													323.5	53.6								219.1	36.9								335	22.2								273.4	30.2								221.5
													325.4	54.8								220.4	28								335.6	3.4								281.1	30.2								223.7
													326.6	66.9								221.1	14								337.5	26.2								284.6	52.2								227.4
													329.3	29.2								222.9	29.4								341	25.4								285.8	46.2								227.5
													336.9	52.5								226	22.4								341.6	14.8								286.4	21								230.3
													338.7	30.8								226.5	47.3								344.8	82.8								290.2	27.7								230.7
													345.6	35.8								227.9	34.4								345.8	24.9								293.8	52.5								231.2
													348.6	65.4								228.3	32.9								350.8	50.5								295.8	38.6								232.8
													349.1	45.5								230.4	31.2								356.7	20.6								296.8	49.5								235.2
													351.7	65								230.7	44.4								357.3	60								297.4	43.8								237.6
													352.1	36.8								231.4	30.3								360.2	45.3								297.6	64.6								238.8
													358.9	24.6								234.1	38.3								360.3	46								298.4	30.5								246.1
													359.1	41.8								238.3	26.1								363.5	15.8								300.3	52.7								246.1
													361.4	21.9								242.2	40.3								369.9	54.5								300.7	56.6								246.3
													364.1	35								243.1	28.6								374.5	31.7								307.6	57.3								249.8
													366.7	22.7								244.6	24.4								375.3	28.7								308.1	25.3								252
													369.7	35.2								244.7	21.9								377.2	51.6								311.8	43.3								254.5
													370	15.6								245.4	53.4								381.3	14.4								314.7	52.1								257.4
													370.9	27.8								246.1	19.9								391	77.4								315.2	29.8								258.6
													378.2	22.9								248.9	24.8								395.6	25.8								316.9	56.8								259.1
													385.1	21.8								250.9	32.3								396.5	53.1								320	38.5								260
													400.6	32.1								257.1	26.3								397.5	30.6								321.9	24.4								261.2
													411.1	73.5								258.8	28.6								414.2	44.3								323.7	35.6								265.4
													411.2	18.5								259.7	29								415.8	26.6								325.4	57.1								265.5
													414.6	29.7								261.1	34.5								425.1	31.5								327.1	59.8								267.4
													417.1	39.9								263	27.6								427.4	29.7								327.7	42.2								269.3
													425.9	31.4								265.2	24.5								437.2	34.4								328	59.3								276.8
													428	27								265.3	36.4								443.3	22.1								328.9	33.3								277
													432.6	53.7								268.9	21.5								444.3	52.5								329.9	45.6								279.8
													443.1	48.7								273.1	39								456.2	42.4								332.5	29.9								280.5
													449.1	55.8								273.7	26								457	27.6								335.6	50								280.7
													450.6	27.7								274.5	26.9								457.3	15.9								335.8	30.9								284.4
													456.3	19.8								276.5	31.2								460.7	26.7								344.1	37.9								292.1
													457.7	19								281.6	54.4								464.4	58.2								344.2	62.3								297.8
													461.8	30.5								282.3	41								468.6	60								345.8	35.7								298.8
													462.5	41.5								283.1	22.7								474.1	47.5								352.9	42.3								299.1
													463.5	26.5								288.4	30.9								493.1	73.5								356.4	37.1								304.6
													468.8	24.8								291.5	31.6								495.6	38								357	38.1								305.2
													475	43.4								291.6	23.5								505.6	26.8								359.7	37.6								322.5
													479.8	36.3								292.7	44.1								514.7	43.3								366.3	31								328.6
													493.9	13.9								294.2	43.1								515.1	42.8								367.7	22.5								329.7
													494.9	42.6								296.8	18.2								517.2	40.5								370.5	85.9								331.1
													502.3	61.1								303.3	38.7								519.2	44.3								371.6	49.5								334.4
													509.2	28.6								304.8	28.3								520.2	27.9								379.5	50								336.7
													512.3	17.7								308.1	47.5								526.5	36.3								381	33.9								344.4
													512.3	31.9								310.2	24.6								532.7	39.2								383	43.7								348.9
													512.7	20.5								315.9	48								536	27.4								384.3	58.4								351.6
													518.1	39.6								319.9	21.8								549.4	25.7								389.5	22.3								357.4
													519.6	55.2								327.5	51.8								554	44.4								392	29.7								357.4
													520.2	46.9								327.6	34.7								555.6	74.5								392.2	44.2								360.8
													521.3	47.3								332.4	57.3								562.3	27.1								398.8	29.7								361.1
													523	26.3								333.9	33.6								563.5	27.1								401.6	56								367.9
													525.4	45.5								335.2	35								565.4	36.5								403.5	47.3								375.5
													541.1	33.8								337.5	35.3								571.9	49.7								404.7	39.6								377.7
													542	24.3								339.9	47.9								577.3	18.8								415.5	42								379.8
													547.6	31.8								344.8	54.3								595.2	54.6								415.9	38.4								379.9
													548.1	21.5								348.7	31.3								597.1	23.1								417.4	56.1								380.8
													549	26.5								349	64.1								599.7	21.9								418	33.4								385.7
													555.6	26.1								349.8	33.8								611.7	42.1								418.7	28.5								387.5
													557	54.7								352.9	20.2								611.7	35.1								424	33.6								391.5
													557.1	173								355.6	38.6								619.3	37.7								424.4	33.2								393.3
													559	31.7								357.4	46.1								643.7	23.7								428.2	50.9								393.5
													559.4	33.6								357.6	32.7								651.6	40.2								428.8	35.1								394.8
													567	27.7								360.1	27								655.3	49.1								432.4	46.8								399.9
													567.5	51.4								367.3	36.3								658.3	65.3								433.7	82.2								404.2
													574.9	38.8								369	37.8								663.5	56.3								436.5	40.8								405.2
													576.4	53.3								369.3	22.9								673.5	27.2								439.2	67.4								411
													579.7	49.4								372.6	38.8								674.8	54.8								439.8	34.2								411.9
													595.5	49.1								372.8	32.4								686.4	28.4								440.1	67.5								412.8
													598.2	41.4								373	57.3								692.7	21.1								441.5	31.7								418.9
													604	33.8								379.3	50.5								698.9	122.2								444.8	39.3								419
													614.8	29.9								380.4	31.9								701.8	32.9								447	38.8								419.2
													616.6	20.7								382	40.1								706.4	28.8								447	82.4								420.8
													623.6	52.9								386.8	26.3								710.8	24.7								450.7	34.3								421.2
													626.3	40.3								390.7	21.3								715.4	26.6								452.7	61.6								422.8
													631.7	48.1								390.7	31.8								716.6	34.7								454.6	66.5								425.9
													638.6	25.8								392.4	29.4								717.1	30.6								458.4	52.8								426.4
													641.6	31.9								395.5	48.1								727.6	115.2								460.7	39.8								427.2
													651.6	44								398.4	26.5								733.5	25.9								463.3	49.4								427.6
													652.2	98.6								399.5	17								739.3	26.5								466.3	35.6								430.2
													653.9	33.8								424.3	33.1								740.5	26.3								468.4	50								432.3
													661.1	70								425.3	40.4								745.3	107.8								470	56.4								436.9
													668	26.4								428.1	23								747.6	30.4								470	39.5								438.3
													669.2	54.8								443.5	46.9								753.4	38.7								470.5	100.9								439.6
													670.2	38.6								443.9	48.5								757.5	31.9								470.5	56.6								439.8
													670.3	93.2								461.9	40.2								766.3	52.7								472.8	40.8								445.5
													680.6	19								463	33.5								770.6	18.5								474.9	77.4								452.7
													681.8	70.1								466.5	27.5								779.3	61								475.6	25.8								454.5
													682.4	35								469.1	29.6								780.7	63.6								482.6	34.6								455.4
													688.2	50.9								470.9	53.4								798.2	80								482.6	33.5								457.5
													689.1	26.5								471.8	36								798.5	57.6								484.9	67.8								458.4
													692.1	29.9								474	33.1								827	62.5								487.5	34.2								458.5
													698.5	28.8								476.8	30.6								829.3	133.6								488.9	36.5								461.3
													699.9	50.9								478.2	14.2								829.9	108.1								490.9	46.7								466
													702.9	41								478.3	40.9								844.1	29.4								492.3	56.2								474.8
													704.5	16.3								485.1	21.5								845.7	125.3								494.4	38.9								475.8
													704.9	33.5								492.3	24.5								850.7	30.5								496.5	60.8								481.2
													705	28.2								493.4	20.5								859.1	54.6								500.6	59.7								482.4
													706.7	30.5								493.6	35								866.2	152.2								501.2	31.3								485.3
													707.3	23								498.2	24.8								878.2	40.6								503.8	46.4								486.1
													718.4	27.6								500.3	57.8								883.2	110.7								506	30.2								490.2
													729.8	76.8								502.8	23.6								883.2	55.4								509.6	42.3								492.7
													732.2	14								505.4	46.7								886.8	19.8								512.3	26.9								511.6
													735.3	41.2								507.4	48								890.9	118.9								512.4	27.2								513.9
													736.3	29.9								509	48.8								893.1	119.9								531.3	102.5								516.3
													742.1	44.3								510.1	66.9								893.9	53.9								531.6	538.6								516.4
													746	37.5								513.4	47.4								901.5	64								535.8	37.7								517.5
													748	31.7								532.4	36								910.2	35.9								536.2	45.9								532.8
													750.7	50.3								536.1	18.7								910.8	23.2								537.8	60.4								533.1
													756.4	77.4								539.7	92								912.6	52								540.7	24.7								540.1
													756.8	62.5								545.3	21.9								915.6	22.1								542.4	60.7								541.5
													757.2	64.5								545.6	64.5								921.1	41.1								545.4	552.4								541.5
													759.2	30.2								548.3	71								922.1	65.3								549.8	67.1								546.4
													763.8	34.7								549.6	60.6								922.8	37.4								553	54.8								572.6
													772.3	23.3								551.8	19.5								923.1	23.3								557.1	58.4								573.7
													780.9	22.5								553.9	41.2								939.5	42.1								557.5	41.1								577.2
													782.2	37								556.2	35.5								943.7	45.7								565.1	56.9								580
													789	85.4								558.9	57.9								944.3	51.2								565.7	55.3								580.2
													793.7	22.7								563.9	60.6								945.5	23.5								566.5	43.6								585.1
													794.4	65.2								566.3	41.2								950.5	37.5								567.3	33.9								586.7
													799.6	27.5								577.7	31.7								953.5	52.3								572.5	105.8								591
													800.7	18.7								580.8	51.2								967.6	126.8								573.1	30.2								596.7
													804.2	112.1								586.9	30								970	29								578.3	51.8								604
													804.4	59.3								588.1	40.4								981.2	89.9								578.4	27								607.6
													805.5	103.5								591.9	48.8								983.8	27.8								582.2	55.2								611.5
													815.5	34.2								597	45.9								992.2	101								586.1	593.1								615.9
													822.8	23.7								597.9	43.8								1008.8	22.4								589.5	50.5								616
													822.9	89.1								599.6	27.7								1017.4	25.1								591.3	45								624.2
													824.1	69.4								600.1	27.1								1022.2	30.9								592.3	35								633.7
													824.6	36.5								604.4	26.5								1023.9	97.8								593.9	27.1								635.2
													833.7	29.1								605.5	33.6								1024.1	65.4								595.1	25.6								647.3
													843.9	42.7								607.8	70.5								1037	81.4								596.8	48.1								650.2
													845.7	76.2								609.3	61.6								1037.4	34.3								598.2	39								650.3
													846.2	51.8								609.7	79.3								1038.2	35.6								598.5	39.9								663.6
													850.6	31.6								612.5	48.2								1039.7	38.5								600.1	51.9								668.4
													859.6	27.6								615.2	29.2								1039.8	20.2								600.3	62.6								670
													859.9	89.2								620.1	29.9								1044.9	21.5								603.6	51.4								675
													861.3	73.8								622.3	47.6								1047.1	74.5								606	22.7								678.2
													863.4	21.8								624.2	34.1								1048	37.9								607.2	53								682.2
													870.8	76.8								631.3	58								1048.4	33.3								609.2	46.6								688.6
													871.4	59.1								635.5	66.3								1078.3	37.1								616.2	78.2								689.8
													873.8	79.2								636.6	42								1084.5	41.7								616.3	29.7								690.5
													881.4	54.2								638.5	46								1084.6	17.1								618.2	57.4								690.7
													882.6	47.8								651.9	17.2								1086.7	73.6								627.3	39.7								696
													885	18.6								657.3	35.3								1100.1	39.9								637.2	35.3								699.4
													887.7	54.4								658.2	26								1114.7	67.1								641.3	47.1								701.4
													898.6	31.7								658.5	16.7								1158.5	26.2								641.9	32								708.2
													901.4	49.1								661.3	63								1159.2	37.6								648.8	36.8								708.3
													902.4	44.7								661.7	66.3								1176.4	32.8								651.2	46.6								716.3
													910.1	37.3								671.5	47.9								1177	103.8								652.5	41.7								725.1
													913.7	26.1								674.5	82.3								1195.3	17								657.1	26.6								725.6
													915.6	75.3								675	35.3								1195.3	26								658	35.2								729.9
													923	26.7								677.7	36.3								1196.2	89.4								661.2	43.2								732
													932.6	76.2								677.9	37.5								1203.8	40.7								666.7	40.2								734.8
													933.2	21.4								680.3	41.2								1217.8	37								667.5	43.4								735
													934.5	25.5								681.4	34.4								1223.7	32.3								667.5	36.4								751.3
													952.9	69.5								686.6	17.7								1225.2	37.3								667.7	63.1								754
													955.1	26								686.6	25.6								1233.2	45.2								669.8	41.8								767.6
													964.4	14.5								694.2	62.8								1247.4	31.2								673.5	32.2								769.8
													978.8	39.6								709.5	28.2								1248.1	22.3								674.3	54.9								780.7
													982.4	36.6								713.3	32.7								1251.3	38.6								675.4	63.4								788.5
													984.7	58.1								713.4	29.1								1271.6	45								678.7	685.7								792.6
													995	32.1								713.7	29.7								1278.4	68.7								685.6	31.4								794.9
													996.5	73.4								716.5	57.9								1280.3	41.4								697.8	30.3								806.4
													1004.4	64.1								723	34.4								1286.2	51.2								699.5	35.7								807.8
													1009.9	52.9								727	17.2								1292.7	64.6								702.5	40.1								813.7
													1016.6	68.9								733.4	41.3								1296.9	20.8								703.2	65.4								821.1
													1017.2	47.7								736.7	67.2								1299.1	69.1								703.4	710.4								822.3
													1018.3	32.3								739.5	60.4								1308.2	119.6								706.8	55.8								825
													1020.7	25.2								741.1	19								1309.5	50.5								707.3	714.3								827.2
													1037.7	47.6								746.1	32								1314.1	45.2								709.1	57.4								833.4
													1038	25.6								753.6	71.5								1317.2	47.8								712.8	96.5								836.4
													1062.9	34.5								754.8	38.8								1319.5	111								717.5	39.3								840.1
													1064	52.6								762.3	66.4								1324	54.5								719.3	31								840.4
													1064.5	33.8								775.2	55.8								1326.2	46.9								728.2	40.7								845.9
													1076.1	58.3								785.2	31.7								1333	55.3								735.2	75.7								849
													1087.2	97.6								787.7	27.2								1333.2	54.6								735.2	28.6								851.5
													1089	56.8								797.2	24								1338.6	28.6								736.3	32.2								859.4
													1091.2	71.7								797.4	26.5								1340.4	26.7								736.7	35.2								861.9
													1095.2	41.9								798.8	63.1								1341.5	117.6								736.8	43.6								863.9
													1099.4	63.5								801.7	57.7								1347	46.9								739.8	54.8								865.9
													1099.9	36.1								801.9	88								1356.5	87.9								741.2	25.5								870.7
													1100.4	28.5								806.2	70.4								1374.5	171.8								744.1	46.7								871.7
													1117.7	125.2								812.3	38.1								1378	46.5								745.1	47.7								883.5
													1123.8	49.8								819.2	26								1426.6	20.6								746.6	34.4								883.6
													1133.8	26.5								820.2	43.6								1435.3	40.1								746.6	130								883.9
													1137.2	37.8								831.9	54.2								1440.7	29								751.1	37.4								888.7
													1141.6	41.2								844.8	46.4								1463.4	52								751.8	53.1								892.7
													1144.6	47.7								847.4	49.9								1469.8	56.8								752.9	70.5								896.1
													1155.8	32								858.7	37.5								1488	35								759.1	56.1								897.6
													1164.1	64.8								860.5	32.5								1498.7	34.9								760.4	767.4								897.9
													1181.5	53.7								862.7	46.5								1501	36								760.5	42.2								901.8
													1202.8	41.4								865.5	45.6								1511.6	32.5								771.5	46.8								906.5
													1222.6	60.1								878.2	29.3								1539.2	28.6								773.5	59.2								907.4
													1223.3	129.5								887.5	80.3								1543.9	35.9								773.6	69.7								908.6
													1227.6	43.4								887.7	73.6								1551.1	24.7								775.6	47.2								913.5
													1227.9	45.3								888.9	21.6								1570.1	22.9								782.4	42.5								916
													1229.7	31.8								890.4	30.5								1571.2	21.2								789.4	70.4								917.2
													1230.5	44.9								894.1	22.8								1609	33.1								791	42.6								920.2
													1237.4	32.7								906.2	31								1623.9	30.5								794	801								921.7
													1241.1	61.2								910.2	34.1								1632.2	34.6								799.8	35.4								921.8
													1242.4	71.4								914.2	30								1646.5	30.1								806.3	35.3								924.2
													1246.1	73.1								914.3	30								1654.8	56.1								806.4	57.2								935.4
													1258.8	31.6								925.8	67								1674.6	48.3								817.4	45.8								941.2
													1265.3	75.8								928.4	32.8								1675.1	44								825.5	45.3								941.6
													1285.4	126								930.3	126.5								1690.4	73.1								832.1	87.5								946.2
													1287.9	68.7								938.2	80.2								1705.2	35.4								833.2	42.8								949.5
													1294.9	65.9								939.7	21.7								1706.8	34.9								833.9	40.3								952.1
													1304.1	83.5								960.8	33.9								1725.5	40.1								837.5	36.6								954.2
													1304.8	48.1								962.1	56.1								1728.5	76.9								839.1	33.5								956.6
													1314.6	60.4								973.2	31.3								1738.5	53.3								843.6	46								966.2
													1333.3	28.6								973.8	50.6								1758.6	52								848.4	33.8								971.1
													1350.9	70.1								975.4	19.5								1813.9	34								855.5	41.6								971.6
													1352.1	18								978.2	40.8								1815	31.1								855.8	30.2								983
													1359	30.8								982.1	40								1818.2	24.1								860.7	42.3								983.4
													1362.7	43								988.1	33.8								1821	184.8								866	49.1								984.9
													1367.9	27.4								990.7	34.5								1834.9	60								869.9	53.9								987.3
													1381.7	34.2								990.8	29.7								1848.5	273								874.9	39.3								991.1
													1389.8	86.4								994.9	51								1863.6	49.8								881	888								994
													1393.4	82.8								1000	17.2								1876	22.9								886.2	39.5								994.8
													1428.2	37.7								1001.1	31.9								1885.5	70.8								888.6	72.4								1000.5
													1454.2	29.8								1002.1	58.4								1907.2	87.3								892.5	58.5								1007.9
													1467.7	27.2								1005.1	31.5								1913.9	53.7								895.5	39.7								1011.1
													1495.8	48.6								1011.6	23								1924.5	120.9								895.5	62.4								1017
													1499	75								1016.6	47.1								1937.7	36.8								896.9	43								1017.2
													1500.1	113.3								1018.2	21.4								1938.7	29.8								898.5	52.2								1018.2
													1513.7	51.5								1029.8	69.2								1940.4	32.5								901.4	29.2								1018.8
													1515.6	22								1030.4	45.4								1940.8	49.3								902.1	24.7								1020.8
													1525.9	34.8								1035.4	57.3								1953	54.5								902.7	84.2								1022.1
													1532.6	30.2								1037.9	104								1953.1	49.5								903.6	910.6								1023.1
													1533.3	55.8								1043.4	43.7								1971.2	81.2								903.7	42.3								1025.8
													1557.1	72.2								1045.7	45.6								1978.3	71.3								904.3	34.8								1027.5
													1563.5	61.8								1048.7	29.4								1981	110.4								913	63.2								1038.5
													1566.7	32.2								1064.6	33.5								1985.1	134.5								917.2	31.8								1054.9
													1569.9	36.7								1080.8	67.2								1997.9	56.3								917.3	83.3								1057.6
													1573.1	31.5								1086.2	103.4								2017	43								918.9	46.3								1061.9
													1581.3	26.4								1088.3	48.8								2036.8	63.2								921.5	43.3								1066.7
													1591.8	48.8								1091.8	62.7								2064.2	102.5								926	53.6								1066.9
													1599.2	25								1094.7	99.7								2064.5	85.6								931	32.3								1070
													1600.9	56.1								1097.8	26.8								2075.2	38.8								933.1	48.6								1074.6
													1601.1	58.8								1101.7	59.3								2102	24								934	46.9								1077.5
													1616.8	69								1102	76.7								2103.6	34.8								937.9	53.9								1078.8
													1651.3	44.1								1105.5	27.2								2104.6	36.7								942.6	31.6								1095.5
													1664.9	57.1								1130.5	36.2								2106.5	95.6								944.3	951.3								1096.1
													1665.8	47.7								1132.6	52.7								2110.2	43.3								945.4	63.6								1098.7
													1681.2	34								1145.2	96.7								2121.6	54.5								953.7	60.5								1101.7
													1682.6	25.3								1147.7	52								2135	67.4								958.1	39.9								1109.9
													1708.4	71.2								1148.8	27.1								2166.6	14.7								961.3	53.7								1114.5
													1709.1	22.8								1149.5	52								2176.4	11.1								962.8	40.9								1115.7
													1717.9	29								1157.2	23.7								2180.7	32.8								964.4	38								1124.1
													1723.7	30.1								1157.7	69.1								2188.4	42								966.1	32.2								1125.9
													1724.1	37.3								1158.2	27.1								2189.2	55.5								968.7	46.2								1127.9
													1728.1	43.2								1160.5	22.1								2196.7	108								976.8	42.1								1148.7
													1741.3	77.7								1163.4	50.8								2205.1	23.6								990.2	37.8								1155.3
													1756.3	43.9								1163.5	45								2260.3	66.5								995.2	50.3								1156.6
													1764.2	61.4								1166.1	28.7								2262.3	29.8								997.9	65.1								1161.1
													1765.8	114.3								1167.5	49.6								2290.2	33								1012	59								1170.5
													1776.2	50.9								1170.4	38.5								2311.8	24.1								1014	30.5								1176.7
													1780	32.2								1175.4	31.8								2313.2	76.8								1015.7	29.9								1180.5
													1784.7	34.4								1196.4	84.1								2332.1	47.2								1023.9	35.5								1187.5
													1786.9	47.1								1198.3	46.4								2367.3	40.5								1024.3	38.3								1188.6
													1792.5	93.3								1203.6	52.9								2369.9	40.8								1032.9	43.7								1190.4
													1795.6	70.8								1206.3	22.4								2379	22.1								1033	53.6								1191.2
													1805.7	55.1								1206.7	110.4								2384.8	60.3								1035.1	1042.1								1191.8
													1814.1	69.9								1216.2	39.8								2389.6	132.7								1043.9	30.9								1193.4
													1827.6	103.8								1216.5	66								2397.9	55.4								1046	1053								1193.4
													1832.5	49.3								1220.9	52.9								2399.8	76.3								1049.3	106.6								1207.4
													1844.3	23.7								1222.2	96.2								2426.1	109.4								1060.4	31.2								1213.6
													1850.2	67								1238.4	48.5								2450.7	24.3								1064.1	69.5								1232.8
													1871.1	111								1250.4	63.2								2488.9	30.1								1066.7	53.6								1240
													1875.8	131.8								1252.2	18.3								2498.7	46.2								1082.2	56.8								1241
													1904.9	55.2								1252.4	65.5								2503.6	115.2								1083.4	44.5								1247.7
													1917.6	32								1254.6	25.4								2515.9	55.9								1093.4	91.1								1250.6
													1936.9	33.1								1256.4	41.1								2532.9	59.1								1094.5	40.5								1252.5
													1961.1	31.5								1258.7	23.1								2540.9	52.6								1095.3	100.4								1254.5
													1971.8	25.9								1263.1	58.4								2564.3	27.7								1096.7	100.2								1261.9
													1998.9	47.2								1263.5	28.6								2567.9	91.6								1102.6	39.8								1262.2
													2024.3	52.1								1275.3	41.7								2576.2	55								1102.6	1109.6								1270.1
													2048.2	57.7								1276.5	106.7								2601.9	39.2								1106.1	60.8								1271.8
													2086.4	29.2								1278	73.3								2684.1	161								1106.4	34.5								1276.1
													2086.8	79.1								1279.6	52.8								2714.9	34.6								1107.3	50.1								1279.6
													2089.9	28.9								1283.5	21.7								2715.2	54.4								1114.1	111.9								1285.8
													2129.9	48.7								1288.1	44.9								2723.3	32.7								1115.3	43.7								1289.7
													2148.3	45.4								1301.3	136.6								2768.8	44.1								1126.5	33.9								1291.4
													2172.8	151.4								1311	55.9								2808.8	50.8								1127.5	58.3								1298.8
													2173.6	49.6								1312.9	64.7								2832.5	82.7								1130.4	36.3								1299.5
													2179.8	59.4								1315.2	37.5								2834.2	28.3								1131.1	28.7								1304.9
													2181.3	159								1317.6	62.7								2915.2	37.9								1132.9	56.8								1311.8
													2186.3	41.9								1319.3	26.9								2943.7	45.1								1133.8	1140.8								1316.4
													2199.3	53								1321.1	36.1								2952.2	115.7								1135.2	38.3								1329.4
													2204.7	27.5								1321.4	52.3								2967	78.2								1135.9	52								1330.8
													2219	65.4								1328.8	23.9								2970.1	46.4								1136.2	19.5								1332
													2220.2	167.7								1329.3	137.6								2996.9	39								1140.2	1147.2								1337.1
													2226.1	57.3								1331.2	36.8								3051	99.5								1148.9	64.3								1346.1
													2226.7	30.7								1336	61.8								3122.4	39.7								1157	33								1348.8
													2237	24.3								1351.5	29								3155.8	33.8								1164.9	52.8								1351.5
													2246.8	41.5								1364	59.3								3207.9	91.4								1173	82.4								1353.1
													2258.5	49.6								1375.1	37.8								3217.9	28.7								1183.4	32.7								1362.3
													2273	44.8								1375.8	48.9								3293.9	25.2								1187.3	36.5								1362.9
													2276.8	33.8								1378	60.4								3326.4	39.2								1198.4	44.5								1364.7
													2285.2	25.5								1381.3	52.6								3357.9	46.5								1198.9	57.5								1367.6
													2314.5	28.9								1383.9	25								3361.5	98.6								1203.4	63.4								1383.3
													2319.6	57								1395	54.7								3413.4	101.2								1222.4	62.5								1386.2
													2328	34								1395.4	78.3								3429.4	35.9								1226.5	53.2								1416.6
													2333.8	51.4								1398.3	74.6								3444.2	31.3								1227.4	62.4								1418.1
													2342.9	23.6								1398.8	36.4								3469.3	34.6								1240.4	48.3								1425.9
													2346.4	82.2								1401.2	87.4								3526.8	58.2								1246.3	32.1								1428.4
													2378.1	39								1402.5	82.6								3528.3	33.5								1258.7	49.4								1431.6
													2380.9	23.3								1408.2	63.2								3545.1	66.5								1260	75.1								1445.3
													2390.4	85.2								1418.3	126.7								3556.5	32.4								1265.2	49.2								1447.3
													2445.6	27.6								1418.8	22.8								3626.9	39.7								1267.1	12.1								1449.8
													2459.1	25.3								1429.7	46.2								3644	79.3								1268	36.7								1451.1
													2459.2	19								1433.1	40								3692.5	72.3								1275.2	1282.2								1458.6
													2474.3	77.1								1433.4	64.2								3861.6	66.1								1275.6	68.2								1472.1
													2475.8	40.2								1434.4	42.8								3884.8	50.9								1283.1	36.2								1472.4
													2501.6	85.6								1435.2	67.1								3888.5	40.4								1285.7	57.5								1477.5
													2527	44.8								1435.5	95								3907.2	46.3								1286.3	96								1480.9
													2527.9	83.7								1435.8	51.4								3946.9	34.5								1298.2	32.3								1489.3
													2538.8	62.3								1438.4	22.2								3960.4	40.7								1306.7	64.8								1489.9
													2544.1	74.2								1453.3	87.6								3976	40								1306.7	61.4								1500.9
													2559.9	29.3								1462.4	72.9								3984.8	17.3								1322.3	1329.3								1507.7
													2567.6	41.2								1465.5	55								3984.9	40.3								1331.5	34.2								1511.7
													2584.8	33.3								1465.6	71.5								4020.2	40								1336.6	42.8								1515.6
													2589.7	79.3								1466	37.2								4021.3	46.6								1340	91								1516.4
													2622.4	40.6								1467.6	38.5								4022.5	40.2								1344.2	50								1527
													2635.4	137.5								1478.3	40.8								4035.9	29.1								1345.7	49.5								1527.5
													2637.6	56.1								1486	51.6								4118.2	77.7								1345.8	35.3								1528
													2674.3	60.2								1486.4	43.2								4139.8	55.3								1346.3	40.6								1530.3
													2681.5	95.7								1493.3	29.9								4142.5	36.8								1349.2	109.3								1534.6
													2682.3	35.6								1494.7	79.6								4237.1	31.3								1350.6	63.1								1540.6
													2699.7	32.5								1496.4	27.2								4260.6	58.6								1350.8	60.5								1540.8
													2713.8	51.7								1498.8	49.9								4271	60.4								1352.4	67.8								1540.9
													2719	25.9								1520.2	100.7								4343	47.7								1359.9	58.7								1547.4
													2726.5	154.9								1526.9	48.9								4344.5	43.7								1364.9	43.3								1550
													2739.4	43								1531.9	102.4								4349.3	40.6								1374.3	42.3								1560.6
													2745	85.3								1543.5	90								4393.9	25.5								1378.6	43.1								1564.5
													2782.5	50.8								1551.4	32.7								4413.2	40.3								1378.9	110								1577
													2789.6	45.7								1552.5	111.2								4467.2	52.7								1382.7	70.8								1578.1
													2798.7	52								1553	31.8								4509.4	30								1383.5	49.4								1578.9
													2808.1	28.2								1554.1	34.1								4536.6	84.6								1384.9	41.9								1582.1
													2808.4	81.2								1573.6	29.6								4654	45.5								1387.4	98.5								1583.9
													2821.9	62.8								1574.1	128.2								4660.5	56.8								1391.9	60								1586.8
													2821.9	53.4								1575.5	40.4								4702.8	55.8								1408.8	50.5								1588.2
													2826.5	98.5								1582.3	53.7								4855.1	25.1								1418.2	98.3								1589.5
													2832.6	47								1582.5	45.2								4917.3	48.1								1422.8	38.7								1604.7
													2846.4	41.9								1592.9	45.2								4982.5	58.9								1427.7	35.3								1606
													2886.3	35.2								1604.7	71.2								5097.8	65.4								1430	68.4								1614.6
													2901	71								1609.1	30.7								5150.3	69.9								1430.2	117.7								1629.8
													2908.9	59.8								1616.1	29.5								5169.3	53.5								1433	46.8								1632.9
													2949.1	108.1								1623.5	47								5207.6	50.4								1444.4	38.1								1637.2
													2969.1	42.5								1634.8	75.8								5214.8	43.7								1446.6	30.1								1639.9
													2970.6	56								1635	81.4								5245.8	221.7								1447.8	41.8								1646.7
													3042	89.8								1636.2	110.3								5251.2	34.8								1448.1	46.1								1655.9
													3049.5	97.5								1643.3	90.4								5256.7	83.7								1455.1	53.8								1665.8
													3056.2	39.4								1649.9	59.5								5348.5	49.5								1467.1	51								1666.2
													3056.5	168.6								1650.5	54.7								5376.4	28.8								1467.6	37.4								1666.5
													3089.2	52.7								1651.9	68.2								5381.2	43.3								1467.7	39.7								1671
													3092.4	35.3								1652.8	67.6								5635.6	76.5								1470.3	54.8								1680
													3097.9	47.4								1654.2	44.4								5649	55.1								1474	29.9								1681.9
													3118.3	68.6								1658.3	42.4								5651.7	44.6								1480.2	81.9								1684.8
													3131.9	107.7								1672	59.6								5750	57.8								1483.4	33.5								1687.1
													3155.8	51.6								1675.1	77.8								5769.7	47.7								1486.7	63.4								1692.6
													3163.8	44.5								1675.4	34.5								5836.8	33.2								1489.3	1496.3								1693.8
													3168.5	68.9								1677	63.4								5984.1	68.3								1490.1	62.4								1696.2
													3211	119.3								1678.7	54								5987.5	58.5								1491.1	74.9								1710.7
													3215.1	49.1								1688.2	63								6004	92.6								1504.2	42.4								1712.6
													3216	129.6								1689.3	16.1								6059.3	59								1513.5	38.7								1713.7
													3251.6	34.7								1693.4	72.4								6110	54.5								1516.2	1523.2								1720.1
													3265.7	61.7								1693.5	26.1								6140.5	67.7								1516.5	35.6								1721.5
													3272.4	130.5								1693.6	106.5								6168.3	53.1								1524.9	43.8								1723
													3277.7	35.8								1699.7	56.1								6265.5	56.4								1529.4	37.7								1726.9
													3314.8	41.3								1711.6	25.9								6278.7	52.7								1556.3	68.5								1737.8
													3360.3	45.2								1722.1	73.6								6359.8	79.6								1565.7	58.2								1742.4
													3388.2	46.6								1731.4	51.4								6398.8	77.8								1570.5	46.8								1749.9
													3442.9	63.8								1734.3	50.3								6466.5	47.8								1581.4	52.9								1768.5
													3472.4	47.4								1742.3	20.5								6485	77								1582	1589								1768.9
													3487.8	31.2								1743.4	54.7								6490.3	71.7								1583.3	48.3								1793.5
													3500	62.8								1754	104.4								6515	79.7								1588.1	76								1795.3
													3513.7	46.7								1760.8	107.6								6517.3	73.7								1606.3	74.4								1802
													3541	55								1775.6	25.9								6539.4	48.1								1610.9	1617.9								1804.1
													3584.9	79.1								1778.5	52.3								6595.9	43.2								1621.6	30.2								1813
													3636.3	54.9								1786.4	25.5								6916.1	89.7								1621.9	1628.9								1814.4
													3686.8	140.9								1794.7	74.6								6950.9	60.1								1624.6	83.8								1827
													3704.7	79.1								1795.4	113.1								7013.4	48.2								1624.9	46.9								1830.5
													3707	38.7								1796.2	69.1								7013.4	120								1628.9	61.4								1841.9
													3727.8	56								1798.2	104.2								7148.7	44.4								1631.1	82.1								1846.5
													3748.7	60.7								1813.8	80.4								7271.1	73.8								1632.6	93								1847
													3750.5	28								1825.1	86.2								7272.7	65.9								1634.3	1641.3								1850.5
													3756.8	31.5								1833.6	92.6								7383.1	82.7								1635.7	82.5								1867.6
													3760.2	40.9								1838.3	102.2								7474.6	34.7								1637.8	38.3								1869.6
													3799.3	67.7								1846.5	108.6								7805.7	50.7								1642.9	50.1								1873.9
													3801.9	41.7								1851.8	49.9								7815.5	94.9								1650.9	47.9								1875.3
													3824	46.6								1859.5	26								7846	38								1652	45.1								1893.1
													3901	132.2								1862.8	46								7886	77.8								1660.6	76.7								1899
													3935.6	39								1866.2	26.1								7975.5	69.6								1662.8	86.5								1901.2
													3948.9	115.8								1869.1	27.5								8018.3	70.1								1664.5	96.7								1902.3
													3954.1	63.4								1872.7	22.6								8087.3	168.4								1666.4	71.3								1905.9
													3968.5	59.2								1893.8	47.1								8171	86.4								1668.4	31.7								1906.2
													3981.7	86								1898.9	80.5								8188.6	27.5								1668.5	35								1913.3
													4022.4	41								1900.2	68.9								8204.4	65.1								1675.1	35.4								1915
													4034	36.5								1921.8	82.1								8242.9	53								1675.9	97.1								1921.2
													4072.8	30.4								1928.2	53.3								8254.9	55.3								1678.2	98								1924.1
													4121	62.9								1938.6	55.4								8321.3	80.1								1680.9	31.6								1924.6
													4123.6	43								1939.3	44								8370.7	60.8								1686.5	36.6								1931.5
													4140.2	55								1964.8	43.5								8422.1	50.4								1693.6	97								1938.5
													4158.1	30.4								1977.5	37.5								8441	106.9								1705.7	57.5								1941.4
													4167.4	45.2								1979.6	90.6								8459.4	44.4								1712.6	36.3								1944.5
													4175.6	73.4								1980.9	31.6								8498.5	74.4								1714.4	49.3								1945.6
													4175.7	104.7								1990.8	24								8511.8	170.9								1722.5	67.3								1946.4
													4180.6	69								1994.3	46.8								8578.6	95								1724.9	93								1947.4
													4217.1	34.2								1994.8	38.7								8663.3	42.4								1727.5	41.9								1948
													4228.1	183								1994.8	43.8								8666.8	60.1								1730.3	67.7								1948.4
													4236.3	219.2								2002.6	56								8786.6	40.8								1730.9	36.5								1949.1
													4271.5	36.9								2007.3	32.7								8834.9	72.4								1736	78.7								1953.4
													4276.7	46.8								2009	37.3								8838.2	43.3								1736.2	55.6								1959.6
													4277.7	30.5								2009.4	51.5								8867.6	60.5								1737.4	47.6								1964.1
													4323.2	67.4								2024	33.4								8985.9	65.7								1757.1	65								1967.2
													4395.9	50.1								2044.8	32.2								9013.6	85.2								1774.2	50.3								1968.5
													4402.6	51.4								2048.4	31.6								9083.9	53.3								1774.5	47.5								1972.8
													4414	55.7								2052	79.4								9134.2	111.3								1777.9	71.6								1982.7
													4414.2	60.7								2054.3	48.8								9219.4	83								1785.4	50.1								1984.4
													4430	49.2								2056.1	29.7								9296.5	73.6								1785.5	47.9								1987.3
													4489.7	29.1								2061	22.5								9301.8	77.1								1790.9	38.9								1994.5
													4496.7	43.1								2085.8	42								9344	82.9								1806.1	77								2001.1
													4501.3	78.9								2101.6	56.3								9387	42.1								1807.2	44.2								2019
													4513.6	83.1								2110.9	74.3								9520.3	53.2								1809.3	31.2								2021.5
													4527.5	44.5								2138.2	33.7								9555	76.6								1810.8	87.8								2025.6
													4547.8	44.2								2141	36.2								9574.7	41.5								1811.9	52								2045.3
													4581.6	79								2153.1	23.5								9599.1	114.3								1813.7	74.2								2053
													4608.5	59.9								2159.7	59.8								9892.8	89.1								1818.5	192.9								2059
													4633.4	104.5								2164.3	64								9934.9	95.3								1819.8	40								2059.8
													4690.5	42.3								2191	173.7								10044.1	190.9								1829.2	43.2								2063.7
													4707.4	44.4								2192.8	24.5								10096.4	72.1								1830.5	150.3								2072.6
													4751.5	104.9								2193.7	32.1								10117.6	58.9								1841.3	86.2								2079.9
													4822.9	99.6								2203.4	53.6								10213.4	53.4								1846.2	93.5								2082.4
													4826.9	66.1								2204.8	87.2								10240.6	48.2								1864.3	76.8								2085
													4848.3	44.1								2210.7	48.4								10416.9	63.9								1866.9	33.6								2085.9
													4863.8	37.3								2211.3	82.3								10446.6	33.4								1867.9	51								2088.9
													4886.8	45								2213.8	41.6								10492.5	148.8								1871.3	1878.3								2089
													4899.2	49								2222.2	73.5								10568.5	67								1874	47.1								2092.2
													4903.9	33.3								2222.8	62.5								10637.4	66.6								1880.8	36.2								2105.4
													4915.2	31.7								2227.2	78.1								10648.1	53.8								1882.6	41.9								2109.5
													4956.6	46.7								2232.5	84.7								10653.4	80.7								1889.8	41.4								2135.8
													5004.1	48.3								2252	102.1								10692.8	59.6								1891	44								2143.5
													5031.6	125.7								2263.4	60								10762.2	44.9								1897.6	70.2								2147.2
													5036.1	41.8								2276.9	41.3								10995.4	105								1904.5	54.5								2154.5
													5042.1	63.9								2289.7	51								11142.1	99.3								1907.2	68.8								2162.4
													5049.6	123								2294.7	82								11218.9	37.5								1911.9	43.9								2171.1
													5049.8	52								2300.8	27.7								11262.2	47.4								1922	43.8								2173.4
													5056.1	76.7								2306.3	88.5								11393.5	45								1928.6	39.5								2177.9
													5089.1	44.3								2310.4	25								11491.4	22.5								1938.7	40.8								2182.4
													5098	46.7								2314.3	100.6								11660.8	68.4								1941.3	69.2								2185.5
													5134.3	43.5								2343.8	94.4								11767.2	85.7								1943.7	45.2								2186
													5146.6	79.1								2347	91.5								11863.9	154								1946.2	60.1								2192.2
													5148	60.3								2356.9	54.3								11925.1	64.4								1948.2	39.8								2193.4
													5161.9	74.5								2379.7	52.1								11969.1	42.8								1948.6	65								2207.6
													5171	39.6								2381.5	54.7								11972.7	51.2								1953.8	43.7								2211.1
													5191	50.3								2383.7	34.1								12021.4	54								1956.3	85.5								2219
													5191.1	42.4								2385.2	36.9								12258.6	142.4								1962.5	125.1								2219.2
													5244.6	42.6								2394.6	143.7								12286.8	72.3								1967.6	1974.6								2239.4
													5291	50.8								2395	62.5								12330.4	85.4								1976.7	32.9								2239.8
													5302.3	62.8								2399.9	47.5								12482.2	104.4								1980.9	31								2252.8
													5308.5	86.9								2407.2	60.1								12482.3	37.6								1986.1	71.4								2256.5
													5318.8	95.6								2407.7	29.9								12701.2	50.6								1994.7	67.9								2259.6
													5388.7	85.3								2408	39.7								12702.9	42.6								1995.9	68.3								2261.2
													5412.2	42.7								2411.1	56.4								12916.9	45.1								2011.2	121								2261.4
													5413.6	54.8								2421.2	44.8								12924.3	80.4								2013.6	60.3								2262.7
													5421.3	95.5								2442	97								13035.4	67								2019.9	44.7								2264.9
													5447.1	59.3								2456.9	90.4								13062.9	52.4								2027.6	88								2270.5
													5483.6	104.6								2462.2	80.3								13142.7	62.3								2031.5	42.5								2272.4
													5489.7	41.3								2462.6	49.4								13196.8	89								2036.1	72								2274
													5511.8	181.2								2464.1	78.8								13278	77.1								2039.5	48.6								2275.5
													5548.3	68.8								2464.6	38.1								13364.8	176.8								2043.7	78.4								2290.2
													5608.9	43.8								2490.9	92.1								13928.5	46.9								2052.3	49.4								2301
													5627	33.7								2504.6	25.6								13929.2	36.4								2054.7	45.7								2306.5
													5631.2	65.7								2506.3	58.6								13970.6	93								2056.1	99.6								2315.2
													5644.7	78.5								2511.1	77.5								13971.9	78.5								2067.2	36.4								2319.8
													5651.5	126.3								2517.8	47.3								14124.1	36.4								2078.8	49.3								2333.8
													5692.6	49.8								2519.8	46.8								14154	55.4								2083.8	49.6								2334.9
													5693.5	127.6								2520.3	52.4								14187.5	44								2085.2	61.2								2338.2
													5722.1	95.3								2529.6	48.9								14233.9	49.1								2096.9	62.6								2339.9
													5766.6	61.2								2542.7	32.1								14357.6	178.2								2112.8	74.8								2343.6
													5816.7	60.5								2550.5	48.1								14845.8	71.2								2122.8	43.8								2348.9
													5830	61.6								2612.7	57.7								14935.6	75.9								2125.7	117.2								2350.8
													5835.1	60.8								2619	82.6								14974	88.1								2148.8	63.8								2361.5
													5835.1	28.6								2620.3	47.6								14997.6	47.8								2149.4	43.8								2366
													5848.8	56.6								2627.6	48.9								15163	116.1								2162.4	41.5								2368.9
													5855.7	61.6								2655.9	55.4								15457.7	183.9								2176	49.9								2371.1
													5873.4	43.1								2656.1	126.8								15649.4	57.1								2183.6	54.9								2371.8
													5919.3	59								2672.9	52.3								15720.3	37.8								2190.1	50.2								2374.2
													5920.1	92.1								2677.4	28.3								15743.6	55.7								2190.6	64.2								2375.4
													5936.9	83								2698.6	67.9								15776.9	45.5								2198.2	43.1								2378.9
													5953.1	70.3								2709.5	77.2								15815.8	131								2202.7	2209.7								2380.5
													5979.9	50.9								2711.6	94								16037.8	80.4								2205.2	83.2								2385.3
													5993.6	53.2								2720.3	37.2								16104	112.1								2205.7	121.4								2396.5
													6036.8	63.8								2733.6	46.3								16279	72.2								2210.1	90.8								2406.2
													6046.6	47.7								2743.2	34.7								16337.2	94.6								2214.4	66.7								2407.8
													6074.9	78.2								2743.7	57.6								16351.6	95.3								2222	90.9								2411.9
													6085.5	42.8								2759.3	19								16833.2	42.3								2222.4	93.1								2419
													6137.5	68								2774.6	66.1								16931	35.4								2224.6	53.6								2422.2
													6157.4	60.2								2777.6	74.4								16956.9	29.9								2242.2	64.1								2427.3
													6174.4	68.2								2788.7	28.6								17038.7	52.5								2248.7	51.3								2450.3
													6181.8	42.4								2797.5	50.7								17054.5	77.5								2254	106.5								2456
													6209.1	49.9								2812.8	73.3								17483	52.8								2255.2	86.2								2482.7
													6223.4	53.2								2834.1	67								17809.3	40.2								2256.6	171								2487.1
													6297.8	58								2835.7	40.6								17892.1	87.5								2260.6	31.5								2487.5
													6366	115.3								2842.9	30.5								17892.4	69.6								2272	62.9								2495.6
													6394.3	41								2857.9	64.4								18039.3	167.9								2274.4	113.1								2499.3
													6397.4	68.8								2885.3	47.2								18243.5	55.5								2275.4	45.7								2503
													6442	68.3								2914.2	68.2								18416.4	78.4								2278.8	35.9								2503.6
													6507	61.5								2934.8	39.2								18524.8	50.1								2293.6	80.3								2512.7
													6524.4	44								2938.4	118.4								18526.5	124.5								2311.1	84.7								2514.1
													6535.6	45.3								2954.4	98.1								18690.3	62.2								2320.6	24.7								2518.5
													6555.8	65.6								2972.7	85.9								18699.8	35.9								2325.2	56.2								2520.5
													6604.3	74.4								2995.9	67.9								18765.8	53								2336	81.7								2536.6
													6604.3	42.5								2999.8	60.9								19312.1	135.8								2339.4	34.4								2537.8
													6636.4	49.2								3011.1	93								19332.8	73.5								2341.8	85								2543.9
													6709.9	53.1								3034.9	90.3								19442.7	81.9								2345.9	66.1								2544.7
													6723.2	37.6								3048.2	42.4								19893.6	47.5								2347.7	49.4								2557.9
													6735.4	70.9								3049.1	51.3								19935.7	72.8								2348.4	46.5								2572
													6781.2	20.4								3061	37.1								20030.4	93.9								2356.6	27.8								2574
													6805.7	33.7								3067.5	44.7								20218.2	151.5								2357.7	39.9								2575.5
													6820	79.3								3108.5	52.7								20251.2	66.5								2362.8	178.3								2582.1
													6867	64.3								3113.9	84.5								20264.8	38.7								2363.4	164.7								2590.8
													6891.8	35.4								3114	30.6								20926.8	52.5								2363.9	47.2								2598.5
													6916.1	53.7								3117.2	70								21030	54.8								2369.1	48.7								2598.7
													6916.9	56								3142.2	44.5								21089	63								2370	77.6								2610.3
													6934.3	77.1								3151.1	46.3								21093.6	160.6								2371	40.5								2616.9
													6946.7	65.1								3158.6	62.1								21308.5	81.5								2373.1	56.6								2622.9
													6951.2	56								3180.8	46.7								21591.1	75.8								2374.9	48.5								2623.7
													7037.9	56								3191.4	79.2								21699.9	39.9								2376.2	39.5								2632.7
													7057	35								3246.3	70.3								22089.7	38.1								2386.5	49.4								2633.8
													7059.2	46.1								3272.9	31.2								22191.6	105								2392.6	133								2635
													7076	106								3287.7	89								22693	33.9								2403.3	80								2642.4
													7079	77.1								3312.6	68.2								22782.8	53.6								2409.2	41.9								2656
													7100.5	57.9								3314.7	36.2								23092.7	132								2416.9	53.4								2661.9
													7119.3	68.4								3332.1	26.2								23114.1	45.9								2431.5	136.9								2686.6
													7286.1	79.6								3346.9	70.8								23123.2	41.9								2440.2	60.9								2687.3
													7287.6	61.2								3351.5	98.7								23131.4	69.7								2448.9	94.8								2689.7
													7299.2	87.8								3354.2	78.2								23574.8	59.1								2448.9	94.8								2695.5
													7301.9	70.6								3360.6	89.3								23591.5	67.1								2451.1	43.9								2696.6
													7336	30.9								3363.8	50.5								23675.7	48								2474.8	56.4								2704.4
													7352.6	86.2								3366.8	299.5								23691.5	84.7								2480.4	48.2								2707.1
													7371.6	30.7								3375.9	35								24147.3	22								2492.4	41.6								2713.8
													7395.2	87.6								3389.4	51.5								24161.8	54.3								2493	70.8								2715.2
													7439	120.9								3404.7	40.3								24919.1	48.4								2501	72.3								2723.7
													7443.8	48.7								3442.8	54.1								25084.9	100.3								2521	40.7								2749.2
													7460.3	55.4								3457.4	58.6								25121.2	50								2546.9	51.2								2750.2
													7494.1	77.2								3464.3	42.3								25304.9	64.6								2549.3	102.8								2782.8
													7508	63.2								3488.8	53.6								25417.6	93.5								2550.7	41.9								2794.7
													7558.9	88.9								3506.5	89.1								25826.5	44.5								2559	74.9								2813.4
													7571	131.4								3508.9	35.2								26518.2	117								2560.8	38.8								2813.6
													7598.9	66.5								3532.5	90.4								26753.4	89.6								2585	76.5								2814
													7617.4	75.8								3539.1	59.8								26926.1	97.9								2589.7	59.9								2825.1
													7643.4	70.3								3580.4	42								27100.4	57								2592.8	60.6								2828.1
													7738.8	64								3591.3	35								27249.5	70.4								2603.6	34.6								2840.7
													7753.7	87.5								3597.5	236.3								27286.5	722.2								2610.1	151.7								2853.5
													7769.3	38.5								3601.8	83.9								27530	52.1								2616.3	50.3								2877.7
													7794.6	98.1								3606.3	30.4								29284.4	82.1								2624.2	65								2883.6
													7800.3	67.9								3614.2	37.7								29309.5	50.9								2628.4	51.8								2900.8
													7841.5	66.5								3617.8	22.9								29361.6	96.5								2648.4	56.7								2920.6
													7850.5	97.6								3648.5	50.7								29561.5	74.3								2679.5	56.6								2921.9
													7927.5	109.1								3667.9	83.1								29639.7	40.6								2699.1	57.1								2941.2
													7990.5	63.5								3706.5	75.3								29664.3	87.4								2704.1	103.9								2941.7
													8052.4	51.8								3709.1	32.3								29818.3	123.2								2716.7	145								2948.1
													8158.6	120.7								3724.8	90.3								30140.5	53.2								2722.8	49.4								2979.8
													8229.7	104.7								3734.4	120.3								30457.7	70.7								2723.3	133.9								2982.6
													8281.8	130.2								3765.4	47.8								31090.5	97.1								2726.8	36.8								2985.8
													8282.8	65.3								3792.8	141.9								32055.5	124.6								2731.4	39.5								2991.2
													8289.8	44.8								3815	123.6								32082.1	123.1								2741.7	48.8								3003.2
													8348.5	103.6								3822.2	22.8								32125.8	89.1								2751.6	27.7								3013.2
													8350.5	31.1								3879	40.1								32875.8	107.3								2767.7	49.3								3013.3
													8461.5	16.1								3890.1	59.8								32987.4	98								2768.3	64.8								3015.8
													8636.1	86.5								3925.2	103.5								33308.5	29.1								2773	55.2								3016.4
													8670.3	91.9								3931.3	33.6								33554.7	95.3								2773.8	56.4								3023.5
													8686.9	60.1								3933.5	85.5								33660.3	75.3								2787.3	143.1								3034.4
													8688.9	75.7								3971.1	57.7								33952.1	102.1								2787.9	61.7								3048.3
													8757.9	80.1								3971.7	82.2								34005.6	91.3								2804.5	148.7								3051.5
													8815.6	86.9								4004.1	22.3								34174.3	153.2								2813	178								3063
													8871.4	68.9								4009.9	103								34426.5	47.7								2822.7	101.7								3063.3
													8905.3	36								4031.9	97.1								35658.3	42.5								2833.3	59.7								3086.4
													8918.8	134.1								4049.7	22.1								35737.9	65.2								2834.1	46.6								3095.8
													9108.5	73.6								4059.8	57.3								36229.6	52.2								2838.5	95.3								3099
													9144.8	83.8								4129	76.2								36717.2	48.1								2842	50.5								3117.4
													9223.2	172.9								4174.1	25.8								37125.6	43.5								2849.4	67.9								3141.3
													9342.8	69.1								4208.4	22.8								37302.9	110.7								2850.1	77.5								3166
													9349	98.3								4221.2	68.7								37360.8	71.3								2853.4	44.3								3171
													9408.9	81.1								4250.8	57.2								38699.7	67.5								2865.1	33.5								3176.8
													9457.4	44.5								4275.9	38.4								38940.2	39.9								2890.2	79.2								3193.8
													9533.1	80.8								4324.1	49.2								38964.8	75								2892.2	66.7								3215.6
													9546.4	44.2								4325.5	74.7								39046.2	78.7								2924.9	119.1								3222.9
													9660.2	97								4328.5	99.7								39307	69								2927.7	154.8								3223.4
													9709.7	46.5								4360.7	46.4								39561.9	84.7								2941	50.9								3225.1
													9718.4	81.9								4387.7	82.2								39721.2	55.6								2941.1	52.3								3226.1
													9756.2	80								4392.1	43.7								40689.8	68.7								2986	44.3								3231.3
													9772.5	39.8								4394.2	29.4								41510.5	49.4								2987.3	49.9								3235
													9773	147.2								4404.8	109.5								41596.9	74.8								3011	43.4								3266.3
													9842.8	115.4								4449.7	39								41717.8	53.4								3012.2	54.8								3299.1
													9891.7	60.8								4479.5	84								41852.5	68.9								3026.4	48.4								3318.8
													9914.6	101								4488	48.3								42195.6	45								3042.3	34.2								3319.2
													9917.5	40.9								4519.9	95.6								42639.7	50.5								3049.3	72.7								3342
													10061.8	123.1								4551.4	43.8								42650.5	78.1								3060.5	52.7								3352.1
													10086.6	75.4								4585.9	37.2								42915.3	107.9								3090.2	44.2								3362.6
													10151.6	78.3								4602.8	23.6								42918.1	76.4								3099.4	58.2								3368.2
													10191.6	51.7								4707.5	29.9								42921.2	78.6								3119.7	44.1								3380.2
													10196	27.3								4724.8	30.4								42937.1	171.7								3146	72								3392.6
													10327.6	77.3								4731.1	27.4								43010.5	34.6								3148.8	87.9								3412
													10457	43								4738.6	60.3								43217.6	83.4								3169.1	37.1								3429.7
													10471	57.1								4740.1	22.9								43546.5	53.7								3177.2	42.3								3442.7
													10620.1	20.2								4784.3	39.7								43561.6	145.4								3184.7	55.3								3455.9
													10655.6	33.5								4816.5	36.5								43565.9	74.8								3187.7	238								3456.1
													10657.6	75.5								4840.2	32.7								43639.8	108.5								3198.1	48.4								3456.6
													10663.1	31.4								4840.5	67.2								44398.4	151.6								3200	49.1								3465.4
													10736.6	84								4840.9	26.2								45004.7	50.3								3203.5	49.1								3471.6
													10762.1	68.6								4899	70.4								45151	88								3209.8	34.4								3478.8
													10781.2	44.5								4901.6	63.4								45419	48.7								3251.2	46.3								3494
													11016.5	49								4910.1	89.2								45541.5	88.7								3253.6	98.4								3505.2
													11064	85.2								4952.8	67.2								46168.4	85.7								3256.7	245.4								3507.8
													11070.7	25.8								4972.5	35.6								46423.3	88.4								3295.8	47.5								3511
													11162.9	103								4979.8	78.5								46446.6	59.2								3309.9	214.2								3521.3
													11207.7	41.4								5035.4	60.8								47226	138.6								3314.5	57								3524.3
													11218.3	42.2								5132.7	58.6								47462.6	81								3318.2	69.4								3580.2
													11342.2	30.1								5168	30.3								47507.7	137.5								3345.4	84.9								3593.8
													11400.7	57.7								5208.4	40.2								47954.3	34.7								3371	155.1								3610.7
													11530.1	40								5213.8	38.4								48001.4	77.3								3383.6	70.7								3624.1
													11532.8	67.5								5229.4	57.2								48412.4	59.1								3388.5	74.6								3644.9
													11613	98.6								5232.6	106.7								48746.5	110.5								3389.1	38.3								3687.1
													11660.4	46.9								5304.6	92								49025	47.6								3416.2	45.2								3689.7
													11700	38.4								5316	31								49123.4	51.7								3456.1	251.2								3711.6
													11709.9	106.3								5389.2	40.1								49518.8	131.2								3478.5	55.3								3716
													11713.6	63.1								5389.7	118.3								49549.9	67								3509.4	66.9								3734.1
													11714.8	53								5445.1	91.1								50292.8	64.3								3510.3	38.9								3739.3
													11820.9	95.6								5447.6	107.1								50476.6	43.4								3537.3	49.6								3742.1
													12076.8	113.2								5539.7	59.7								50540.8	82.2								3540.8	193.9								3743.3
													12174	51.1								5560.2	59.3								50809.1	93.3								3633.1	45								3753.5
													12257.2	36.1								5561.9	305.9								51358.3	114.3								3639.1	45.2								3761.1
													12353.3	89.1								5634.4	55.6								51404	27.6								3659.2	49.7								3763.3
													12361	67.1								5672	29								51682.4	113								3662	49.5								3808.2
													12381.1	85.9								5684.7	47.7								51723.5	55.3								3669.7	38.7								3827
													12429.2	33.2								5714.8	23.3								51922.4	76.9								3669.7	74.8								3832.4
													12448.9	27.4								5715.3	136.1								52142	127.4								3673.6	142.7								3844.7
													12463.5	117.6								5723.6	111.7								52685.9	84.8								3676.8	59.1								3860.6
													12505.7	89.3								5782.2	50								52710.8	48.5								3677.4	80.4								3877.9
													12529.7	133.5								5854.2	49								53293.4	56.4								3677.5	99.3								3902.8
													12574.4	60.9								5942.3	54.1								53364.7	59.8								3694.3	42.7								3943.2
													12655.8	61.8								6131.9	25.8								53559.7	96.8								3724.3	60								3976.6
													12685	96.1								6134.7	45.4								53764.2	62.6								3771.9	87.8								3980.8
													12712	101.4								6293.5	77.1								53798	53.1								3775.6	106.8								4027.5
													12713.7	131.3								6303.9	100.6								53815.5	77.1								3782	37.1								4093.6
													12808.9	62								6305	74								54289.7	89.4								3791	70.2								4110.3
													12817.7	43.2								6319.8	45.7								54807.4	81.4								3805.5	143.8								4118.7
													12865.2	52.1								6328	39								54857.4	52.2								3815.4	44								4122
													12913	88.8								6341.7	32.9								54886.9	47.6								3816.2	133.3								4134.6
													12927.5	120.4								6478	86								55288.3	65.3								3824.8	111.7								4144.5
													12982.1	92.1								6495.2	35.1								55680	52.6								3868.8	90.2								4153.2
													12989.4	67.3								6618.4	43.8								56148.6	53.7								3877.7	64.5								4166.1
													12995.4	92.4								6671.7	72.1								56675.7	51.1								3909.1	65.4								4202.1
													13007.3	65.8								6681.1	171.6								56799.3	65.5								3928.5	48.5								4216.2
													13037.1	33								6702.8	46.3								57127.5	43.8								3953.3	122.1								4246.9
													13037.7	78.8								6757.3	44.2								57328	68.2								3961.7	55								4249.5
													13090.2	34.3								6797.5	101								57459	59.7								3978.7	284								4258.1
													13127	85.4								6811.2	85.2								57594.5	101.1								3994.5	40.5								4270.6
													13155.7	76.2								6864.5	33.1								57769.3	55.4								4007.9	62.5								4277
													13187.4	103.7								6890.5	59.6								57861	68.3								4077.1	40.2								4286.4
													13197	46.6								6932.6	53.4								57870.2	76.3								4080	28.7								4290.3
													13250.4	91.1								6947.9	137.3								58694	163.5								4081.4	70.9								4309.2
													13283.2	52.9								6965.8	58.1								58848.8	68.3								4158	76.7								4312.6
													13311.6	68.1								7011.4	81.8								59443.6	91.5								4173.7	54.4								4321
													13612.6	99.6								7055	36.8								60034.5	90.4								4176.8	49.8								4333.4
													13683.2	94.2								7105.5	80.7								60117.3	103.1								4179.8	242.7								4358.1
													13683.3	32.4								7155.3	93.7								60591	69.2								4202.7	229.8								4360.4
													13714.6	71.7								7163.1	41.1								60598.6	54.4								4205.3	74.4								4422.9
													13785.3	119.5								7174.4	134.2								61244.9	79.9								4233.7	95.1								4424.6
													13792	127.6								7200.7	32.1								62125.7	190.6								4234.4	65.6								4432.2
													13844.3	142.3								7209.7	82								62145.5	56.3								4279.3	100.6								4434.8
													13861.2	52.6								7228.6	53.2								62325.9	110.1								4283.6	60.6								4437.6
													13967	91.2								7238.4	40.6								62388.5	51.6								4295.4	59.9								4462
													13983.7	103								7262.1	29.7								63158.1	142.1								4320.5	45.2								4463.6
													13991.8	129.2								7308.6	64.6								63434	268.7								4348	152.4								4468.8
													14001.7	74.2								7367.7	41.9								63449	133								4358.6	65.3								4477.8
													14076	68								7373.4	97.9								63735	101.5								4369.4	54.5								4487.4
													14244	90								7458.6	54.9								64598.9	131								4373.9	38.7								4511.6
													14254.1	78.7								7488.3	143.6								64942.7	69.8								4374.9	41.4								4556.6
													14262.7	30.3								7495.6	46.7								65220.7	78.9								4401.9	69.1								4564.9
													14312	131.8								7702.8	46.7								65579	98								4406.4	48.9								4574.3
													14417.3	164								7712.3	54.4								66013.3	71.5								4424.6	76.9								4576.6
													14423.2	145.4								7731.3	31.7								66981.7	53.4								4448.7	71.1								4593.3
													14498.3	162.7								7850.1	60.6								67999	53								4475.5	54								4636
													14564.2	123.6								7869.7	75.8								68883.3	91.6								4485.3	53.9								4654.1
													14597	53.9								7982.9	26.1								69302	72.5								4515.3	58.5								4663.8
													14628	64.6								8017.1	43.3								69420.3	47.7								4519.6	46.1								4666
													14634.6	38.2								8036	81								69798.4	79.4								4537.8	95.5								4681.3
													14737.1	165								8262.3	36								69953.7	82.1								4547.5	44.3								4689.5
													14774.5	66.7								8436.1	43.3								69979.8	68.7								4548.3	52.6								4690.5
													14798.9	90.8								8553.3	97.3								70210.9	63								4631	129.7								4693.6
													14861.9	96.6								8576.5	19.6								70400	38.1								4635	66.9								4699
													14980.3	72.4								8610.2	48.7								71350.2	68.9								4687.1	139.7								4702.7
													15008.6	40.2								8850.9	35.9								71367.6	190.3								4706.8	85.4								4709.7
													15318.5	57.2								8856.2	52.5								71400.6	44								4733.8	63.8								4731.2
													15371.8	61.6								8929.6	31.7								72086.9	158.3								4821.5	71.9								4738.6
													15529.2	44.8								8942.2	52.8								72351.6	54.6								4838.7	65.9								4755
													15602.8	92.1								8956.1	46.2								72612.9	117.6								4850.3	59								4792.7
													15643.6	66.5								8958.4	51.8								72763.4	47								4877.3	58.9								4796.1
													15787.4	117.8								9069.6	42.5								72845.8	79.5								4920	54.4								4813.9
													15796.8	79.2								9072.3	24.5								74952.1	60.4								4975.4	34.7								4823.9
													15852.3	51.1								9235.4	82.5								75401.5	56.3								5006.4	40.4								4855.7
													15935.3	112.3								9360.2	106.1								75599.5	145.7								5032.1	76.7								4855.9
													15950.6	89								9592.9	45.1								75757.4	70.9								5032.9	45.4								4868.4
													15955.7	132								9634.9	35.8								75911.8	105.9								5062.9	88.1								4879.5
													15969.6	153								9857.6	60.6								76075	81								5121.8	137								4902
													16053.5	164.2								9935.8	35.3								76176.7	69.7								5130.6	62.3								4905.5
													16244.4	99.2								10123.1	43.2								76554.6	160.6								5131.2	150.2								4912.3
													16264.5	80								10325.1	121.6								76667.9	87.1								5184.2	58.4								4922.3
													16388.9	146.3								10393.5	62								77136.2	169.2								5193.3	88.2								4930.7
													16453.4	162.2								10453.1	36.1								77244.4	108.3								5207.4	44.9								4946.5
													16540.4	130.2								10477.8	97.3								77275.6	43.2								5217.8	132.4								4956.3
													16725.3	50.9								10526.6	111.6								77461.2	114.1								5255.3	67.3								4974
													16784.8	21.4								10577.3	80								78132.5	50.8								5296.5	50.4								4978.6
													16904	92.9								10745.5	43.2								78193.2	76								5302.9	52.7								4983.2
													17122.7	76.7								10822.1	38								78272.9	71.9								5355.5	152.7								5007.8
													17230.4	73.5								10887.1	80.1								78281.6	166.3								5398.6	84.9								5010.4
													17351.1	71.2								10927.9	49.5								78639.1	54.3								5427.7	80.5								5017.5
													17354.9	44.3								11130.6	75.9								78657.3	41.8								5469.6	61.4								5017.7
													17409	92.3								11284.1	53.8								78706.9	61								5520.3	45.9								5032.7
													17529.4	169.9								11306.4	152.5								78765.5	107.5								5546.2	137.4								5046.7
													17531.6	37.9								11396.2	33.1								79038.2	86								5588.8	41.4								5047.7
													17594.6	90.2								11463.1	49.8								79090.4	54.1								5588.8	106.2								5051.6
													17625.7	190.1								11535.3	42.7								81147.5	49.7								5591.3	39.8								5068.2
													17644.7	66.3								11597.3	131.8								81829.5	52.7								5624.7	55.8								5096.4
													17742.6	54.8								11763.5	60.9								81914.4	247.4								5666.1	50.3								5097.7
													17827	105.4								11815.1	57.3								81932.8	116.5								5687	53.3								5128
													17835	165.9								11869.6	57.1								82605.5	64.3								5984.7	60.6								5136.7
													17915.8	55.1								11870.9	70.1								82616.2	143.3								6032.2	53.3								5172.7
													18032.7	49.7								11886	75								82736.7	64.7								6089.6	94								5179.2
													18046.2	58.9								11965.3	43.9								83594.3	117.8								6146	65.5								5201.8
													18278.8	40.7								12000	38.8								84208.2	115.5								6179.6	54.2								5202.5
													18371.9	149.8								12140.1	53.9								84692.2	94.9								6258.1	100								5220.6
													18402.2	58.1								12224.2	55.8								84799.4	148.3								6271.8	44.7								5225.3
													18454.9	69.5								12315.7	96.8								85005.6	69.8								6275.4	72.3								5228.1
													18635.6	108.8								12372.1	46.4								85354.2	94.7								6290.5	70.9								5237.5
													18636.2	41.7								12391.9	38.3								85428	36.3								6293.1	138.7								5245.4
													18679.2	202								12548.5	66.5								85842.7	123.5								6320.8	63.4								5277
													18680.4	131.2								12580.3	54.1								85901.1	83.8								6348.2	56.4								5325.6
													18798.2	139.3								12670.3	41.9								86469.2	115.3								6375.2	70.6								5334.1
													18820	57.5								12674.8	52.2								87097	57.6								6437	244.4								5373.6
													18839.9	59.3								13071.6	54.8								87103	75.4								6466.2	92.4								5393.3
													18994.6	57.7								13277	71.8								87263	90.2								6519.3	66.2								5394.7
													19001.7	46.2								13445	46.2								88289	80.3								6686	41.8								5404.8
													19054	62.5								13446.3	45.4								88613.8	135.5								6745.2	52.2								5428.8
													19103.7	111.6								13489	114.3								89789.1	57								6913.6	56								5436.6
													19238.5	65.8								13512.6	71.1								90835.9	95.6								6952.3	60.5								5447.7
													19275.4	86.8								13666.4	35.3								90856.5	39.7								7038.5	56.7								5471
													19278.4	67.6								13726.1	52.8								91709.2	35.4								7084.3	86.8								5488.2
													19297.1	118.3								13825.6	66.9								91797.9	69.4								7103	73								5490.8
													19329.7	138.7								14021.5	43.1								91982.6	67.1								7111.7	61.4								5528.8
													19331.8	76								14048	49.7								92097.6	55.9								7126.2	81.3								5539.3
													19421.1	47.5								14257.9	42.3								92278.8	42								7128.8	50								5548.9
													19521.6	221.7								14950.8	163.3								92571.7	136.4								7192	83.1								5551.6
													19577.6	147.4								15112.1	65.8								92652.9	83.9								7254	70.4								5556.1
													19678.2	68								15389	69.5								93562.4	73.6								7264.4	99.7								5562.6
													19958.7	71.3								15428.7	57.2								93733.2	46.5								7277.7	68.9								5661.2
													19971	125								15889	59								94305.8	63								7301.6	75.8								5738.2
													20292.2	223.9								16033	82.9								94342	368.8								7379.6	68.1								5747.6
													20399.2	126.6								16114.9	32.9								95676	106.5								7393.6	96.9								5757.7
													20497.9	122.1								16158.5	52.5								95844.9	37.2								7405	94.1								5792.6
													20502	59.3								16324.5	116.8								96208.5	153.5								7422.5	83.4								5809.4
													20507.5	31.6								16479.7	114.8								96956.8	51.4								7429.6	91.2								5812.2
													20585.8	57.8								16686.5	68.7								97263.4	105.4								7481.5	35.2								5813
													20733.7	30.2								16789.6	48.1								97272.9	67.8								7518.9	51.6								5819.3
													20801.2	138								16841.9	38.8								97347	247.9								7533.5	77.1								5854.8
													20815.5	64.5								17008.9	30.2								97461.1	69.5								7535.1	130								5864.6
													20818.1	74.2								17010.6	73.9								98635.2	39.9								7551.4	77.3								5874.1
													20822.3	93.3								17052.2	52.2								98869.2	55.4								7568.7	36.4								5889.1
													21045	98.9								17213.6	81.4								99707.2	56.3								7632.8	78.1								5909.6
													21078.1	68.2								17292.3	87.5								99909.3	73.8								7641.6	74.5								5998.4
													21101.7	60.2								17321.2	79.4								100057	89.4								7665	50								6037.3
													21110.9	52.3								17489.8	86.2								102529	201.1								7732.3	57.6								6045.5
													21151.8	162								17626.1	198.7								102565	105.9								7950.8	48.4								6046.9
													21218.1	129.3								17698.3	38.5								102566	178.1								7980.3	69.4								6047.6
													21456.4	70								17810.2	109.1								103119	195								7984.2	103.7								6146.1
													21519.3	105.3								17818.2	123.5								104717	144.9								7992.7	69.1								6245.8
													21731.8	51.7								18023.3	77.1								104771	73.5								8051.9	54								6315.8
													21802.2	84.3								18130.9	101.4								105120	66.8								8063.7	75.8								6423.4
													21808.5	61.1								18158.4	122.3								105334	139.2								8120.1	98.8								6475.4
													21825.4	85.9								18206.9	38.2								105458	56.9								8191.4	83.1								6523.6
													21828.5	74.6								18420.1	183.9								105555	58.6								8299.2	106								6549.6
													21898.1	113.8								18452	116.7								106014	68.8								8314.5	75								6550.3
													21906.7	60.8								18525.5	182.8								106190	61.2								8349.7	102								6599
													22080.8	36.1								18536.5	68.5								107417	87.7								8353	78.8								6674.3
													22113	133.2								18758.1	35.5								108321	69.3								8365.5	143.9								6721.9
													22157.6	103.2								18793.7	49								108493	46.7								8370.6	83.2								6754.6
													22215.1	205.3								18924.4	54.9								109348	276.8								8504.3	47.1								6794.7
													22303.8	94.6								19022.3	85.5								109505	125.3								8528	73.9								6867
													22315.9	69.1								19172.8	27.3								113364	81.8								8530.4	60.7								6888.8
													22371	141.3								19197.8	85.5								114126	80.2								8569.2	72.8								6889.2
													22505.1	62.7								19935.8	53								114239	161.2								8595.3	61.7								6935
													22577.7	52.8								20091.4	126.2								114246	185								8656.2	85.2								6983.7
													22804.1	150								20150	59.4								115894	63.9								8670.5	58.3								7046.5
													22832.3	114								20193.3	69								116064	112.8								8796.1	63.4								7080.9
													22922.8	203.2								20460.4	98.5								116280	45.8								8815.9	73.9								7109.6
													23186.5	99.4								20708.1	69.3								116803	105.1								8822.1	51.5								7167.5
													23205.1	74.3								20870.5	45.8								117014	69.9								8894.9	121.5								7208.4
													23235.1	69.8								21083.7	247								117098	109.7								8911.2	63.3								7216
													23336.8	49.9								21150.4	118.7								117409	51.2								9022.5	47								7226.2
													23372	93.9								21386	392.3								117822	91.2								9050	65.5								7244.2
													23388.2	52.6								21516.9	41.1								119180	50.7								9074.2	93.2								7260.5
													23484	261.6								21806.8	49.5								120273	159.8								9492.8	48.5								7330.1
													23625	38.2								21887.4	74.4								120991	164.3								9512.6	43.7								7330.5
													23725.7	58.9								21888.5	76.1								121049	47.2								9587.6	84.5								7396.7
													23735.7	173.3								22022.4	69.7								123940	62.4								9594.5	59.2								7530.2
													23889.7	141.9								22166.3	55.8								124750	47.7								9601.5	51.8								7561.9
													23917.9	65.9								22235.4	154.8								127728	172.8								9641.2	64.5								7562.5
													23936.1	94.1								22359.6	73.6								128433	336.1								9663.2	62.8								7676.9
													23957	126.2								22399.7	84.4								128994	29.1								9668.6	71.6								7782.1
													23983.4	62.6								22411.4	121.2								129501	134								9761.8	61								7832.5
													24017.5	53.5								22501.5	86.8								129691	116.9								9969.7	58.2								7969.5
													24095.4	28.5								22509.1	54.9								129970	72.4								9985.7	48.1								7974.3
													24098.1	223.4								22543.5	132.4								130105	240								10046.8	100.7								7979.6
													24150.5	129.2								22650.5	43.1								130657	69								10150.5	131.9								8028.7
													24345.1	212.1								22967.6	39.2								131489	57.3								10428.2	58.9								8044.2
													24346.8	129.1								22982.3	37.1								133016	216.3								10472.2	70.2								8060.6
													24347.1	78.6								23022.2	107.7								133094	107.1								10589.4	76								8104
													24400.3	233.1								23201.9	41.9								133637	123.6								10768.9	49.9								8134.8
													24412.5	265.2								23346.3	125.3								135926	158.2								10853.2	98.1								8160.2
													24727.5	110.4								23553	73.6								136401	53								10904.6	56.3								8176.5
													24729.3	48.8								23578.9	38.8								137094	41.4								10927.3	62.4								8186.9
													24797.1	47.9								23932.3	137.9								137159	113.4								10927.3	62.4								8188.4
													24822.7	48.7								24061.6	43.3								137653	94								10966.8	81.4								8235.8
													25015	43.6								24239.3	233.4								139464	61.2								10991	102.6								8236
													25061.7	203								24378.5	135								139752	82.4								11063.7	84.1								8294.1
													25069.6	89.3								24451.6	103.1								140102	164.7								11084.9	102.3								8298.7
													25168.4	34.9								24609.1	64								140405	62.6								11147	62								8400.3
													25400.6	164.2								24628.1	181.1								140592	301.5								11195.5	153.4								8409.8
													25566	204								24843.8	98.8								142593	104.6								11284.7	60.1								8436.1
													25569.3	50.5								24981.4	211.8								143021	267.5								11295.1	91.5								8456.4
													25642.4	140.7								25007.6	51.1								143930	161.2								11298.5	46.3								8464.7
													25724.4	131.8								25014.7	42.5								146484	59.4								11388.3	60.4								8550.8
													25781.8	91.2								25162.7	92.9								148253	41								11415.3	135.2								8568
													25790.8	243.7								25217.3	99.5								149149	156.3								11434.4	40								8609.8
													25986.4	139.1								25292.4	58.4								149174	64.3								11590.5	90.1								8631.4
													26073.5	154.6								25297.6	137.1								149361	110.9								11666.4	74.3								8722.3
													26082.1	123.8								25332.7	142.2								152321	169.5								11668.2	268.3								8743.1
													26135	238.3								25509.9	65.1								152463	37.8								11870.9	54.4								8746.3
													26136.8	48.9								25570.3	51.7								152668	159.5								11952.5	150.3								8810.2
													26153.7	64.7								25601	104.3								152887	98.1								12212.7	163.6								8869
													26180.6	91.7								25675.8	58.5								155162	176								12278.3	72.6								8884.2
													26182.5	68.1								25757.9	57.9								155221	62.6								12307.7	55.1								8901
													26223.5	131.8								25962.9	74.4								155991	229.6								12505.6	41.1								9010.1
													26272.3	159.4								26076.6	58.8								156048	42								12518	49.9								9013.4
													26375.4	79.6								26132.8	73.5								156981	96.5								12532.4	59.4								9048
													26443.7	126.5								26149.1	28.9								157491	143.9								12557	61.9								9060
													26461.4	181.2								26273.1	63.2								158248	56.8								12579.9	105.4								9074.4
													26467.7	229.8								26572	73.4								159034	73.2								12788	105.4								9083.9
													26629.8	37.6								26682.4	100.5								159562	88.6								12806.1	55.8								9316.5
													26678	137.9								26688.6	98.4								159931	57								12812.8	47								9337.8
													26679.5	250.8								26785	55.9								160538	61.1								13077.7	157.2								9387.5
													26691	22.8								26806.8	86.7								160791	34.1								13085.1	50.8								9443.6
													26806.7	168.9								26963.4	56.9								161550	87.7								13101.1	42.4								9496.3
													26953.2	66.8								27009.7	77.5								162406	119.2								13307.7	137.1								9525.9
													26958.4	225.6								27054.1	77.7								162433	116.5								13463.1	71.2								9542.9
													26978.8	272.4								27195	90.5								163038	112.2								13541.7	93.7								9601.1
													27083.7	205.2								27389.6	40.1								163804	113.5								13732.8	76								9655.7
													27207.6	78.6								27740.5	34.4								164681	97.8								13809.5	90.4								9678.6
													27327.7	97.7								27875.5	78								165273	61.8								13844.6	89.1								9683.3
													27330.1	34.5								27888.4	72.6								166317	54.8								13920.3	54								9762.2
													27444.2	150.2								27947.6	26.5								166534	122.9								13923	55.3								9819.9
													27492.7	111.5								27964.6	79.7								167572	160.3								13949.4	96.9								9856.9
													27548.5	135.8								28075.4	137.8								167777	89.8								13984.2	116.5								9870.9
													27554.3	94.4								28105.7	88.1								167922	128.3								13995.1	68.8								9893.9
													27558.1	180.1								28108.1	90.7								168541	47.4								14192.6	52.4								9978.6
													27565.7	126.7								28127.6	54								168874	38.9								14359.5	108.9								10021.9
													27587.2	54								28288.1	66								170567	77.3								14491.7	173								10031.2
													27617	94								28465.1	129.7								171591	111.7								14503.7	85.5								10084.8
													27648.6	215.3								28502.8	82.5								171705	76.3								14628.7	65.5								10090.2
													27673.2	35.4								28529.2	65.5								173137	222.1								14667.6	54.7								10233.5
													27686.9	227.2								28556.3	100.3								174041	213.1								14709.9	82.1								10241.7
													27707.9	113.5								28761.5	100.8								174204	60.9								14953.7	70.2								10255.8
													27737.2	38								28861.5	57.8								174251	92.5								15052	72.1								10271.8
													27753.4	83.2								28888.6	134.4								174489	39.2								15123.2	45.9								10284.2
													27758.8	48.5								28931.7	65.8								175043	68.7								15149.4	94.4								10334.2
													27782.1	170.3								29090.7	76.3								176037	50.5								15217.6	77.9								10416.3
													27788.7	252.1								29173.8	65.3								176502	83								15356	106.8								10456.4
													27804.7	180.8								29179.5	105.4								177244	79								15490.6	117.3								10483.8
													27887.8	134.8								29209.8	176.8								178560	40								15640.4	146.6								10572.6
													27887.8	69.9								29338.8	101.5								180806	57.3								15658.4	78.2								10589.3
													27899.1	122.7								29431	46.8								181318	91.6								15699.8	57.6								10634.4
													27926.2	218.7								29880.3	71								182523	101.4								15737.7	65.3								10661.9
													27978.5	261.6								29899.8	48.9								183613	68.5								15814.5	101.6								10768.4
													28001.2	182.2								30046	59.2								185407	39.7								15963	92.8								10868.7
													28020.9	228.8								30295.3	270.3								185525	90								16052.1	86.9								10880.3
													28029.5	132.8								30388.2	106.6								185973	74.5								16228	76.5								10897.5
													28080.6	136.3								30400.9	43.2								186361	114.7								16945	152.5								11149.2
													28125.9	192.3								30822	74								189455	136.3								17010.2	146.5								11212.5
													28217.2	193.4								30845.9	56.7								189705	84								17064.6	86								11218.5
													28289.1	132.9								30993.7	53.3								196627	43.4								17069.4	50.5								11339.3
													28442.7	207.1								31052.5	105.7								196685	45								17095.2	79.6								11381.5
													28592.4	186.5								31109.9	100.3								197626	80.1								17166.6	87.3								11395.2
													28633.7	173.1								31924.7	96.4								198799	79.9								17262.5	144.7								11495.9
													28697	43.4								32005.7	61.4								200333	74.9								17544.5	107.1								11566.1
													28789.7	65.6								32573.3	112.5								201147	36.7								17560	96								11707.3
													28911.5	53.8								32655.1	142								201372	49.5								17605.9	54.3								11723.2
													29242.2	68.1								32678.5	74.6								203042	53.6								17665	43.7								11761.4
													29703.4	125.5								32757.2	64.9								203431	132.7								17847.6	60.3								11800.6
													29980.8	94.5								32813.7	97.3								204494	57.8								17848.6	61.2								11814.9
													30004	68.4								32978.8	87.6								205728	41.1								17853	65.8								11908.8
													30062.1	57.5								33024.7	66.7								206055	58.2								17859.6	61.5								11937.3
													30368.3	53.1								33102.5	47.6								206442	172.5								17871.7	104.6								11946.3
													30408.8	108.4								33128.5	106.6								207403	303.3								17871.8	79.9								11975.2
													30567.7	33.5								33150	105.1								208886	123.1								17908	49.7								11982.3
													30605.8	55.3								33165.2	61.9								209419	73.9								18220.8	81.6								12067.4
													30715.3	127.9								33169.1	88.1								210023	74.3								18241.3	134.6								12111.1
													30993.4	119.1								33181.4	33.7								211211	56.7								18378.2	111.3								12112.3
													31410.9	56.9								33491.3	135.5								211648	65.5								18395.6	58.4								12153.1
													31741.1	58.7								33618	97.1								212661	80.1								18436.3	58								12253.9
													31794.3	115.6								33652.3	57.1								213178	45.2								18483.3	66.8								12289.9
													32063.8	51.7								33881	37.5								213847	121.5								18484.4	75								12329
													32093	71.9								33897	120.5								214613	227.4								18737.7	60.5								12351.2
													32437.7	86.6								34142.9	104.1								215233	54.4								18859.1	171.7								12405.3
													32613.9	41.4								34445.2	78.6								215868	80.3								18864.7	83.5								12422.2
													32688.3	84.9								34531.2	104.4								216674	46.6								18962.6	65.5								12439.3
													32764.9	30.8								34553.5	50.7								218976	60.6								19059.4	113.9								12464.3
													32820.1	78.9								34626.9	56.5								219626	65.3								19583	84.4								12497.1
													33638.6	33.7								34769.1	103.7								220821	240.7								19828.3	107.2								12560.3
													33673.1	37.9								34788.4	103.8								221851	80								19965	85.1								12587
													33778	48.6								34788.8	113.4								223085	64.7								20048.8	182.5								12644.9
													34294.1	118								34883.9	105.4								223987	47.2								20257.2	68.1								12682.2
													34505.8	82.1								34977.3	38.9								224374	244.6								20314.4	77.7								12772.5
													34516.1	76								35009	73.9								225407	71.5								20321.2	58.3								12817.9
													34740.7	51.1								35270.6	105								226089	117.8								20359.2	48.1								12838.6
													35189.7	48.2								35315.7	235.9								227470	38.2								20617.7	84.6								12896.7
													35523.4	101.2								35723.5	132.8								229517	154.2								20722.7	108.8								12897.6
													36006.3	48.9								36135.1	38.7								231529	218.4								20899.2	62.1								12956.8
													36216.2	98.7								36244.5	47.2								231681	147.6								20997.8	90								12958.9
													36662.6	57.6								36292.1	143.9								234450	94.7								21002.5	123.8								12992.5
													37150.7	181.7								36300.2	95.6								234884	182.9								21141.2	70.2								12993.6
													37381.7	55.5								36317.3	84								235766	68.4								21346	58.1								13005.8
													38170.4	74.7								36506.9	73.1								235795	302.8								21877.9	62.5								13021.3
													38293.3	85.5								36557.8	102.6								235975	46.5								21929.7	122.4								13021.5
													38561.6	80.3								36616.7	103.6								237166	57.7								21971.7	91.2								13037.7
													38658.9	105.3								36703.6	102.7								237471	61.2								22296.4	52								13047.9
													38665.5	66								36832.1	41.8								237680	204.2								22460.3	46.7								13095.4
													38992.8	119.5								36854.1	138.7								238826	70.9								22550	103.9								13158.2
													39161.3	33								36916.1	68.4								238957	53.8								22618.4	93.8								13215.5
													39376	50								36969.3	108.6								244094	42.8								22701.8	54.4								13217.1
													39500.8	116.4								37034.3	127.8								244864	121.1								22725.7	161.2								13236.6
													39798	145.4								37255.9	153.4								247737	190.3								22867.8	74.8								13293.7
													40019.8	44.6								37402.9	68.7								250797	58.3								22897.7	112.2								13328.3
													40226.7	43.9								38741.4	108.2								252088	55.7								22968.8	76.3								13329.4
													40674.6	51.1								40058.4	62.8								255994	52.3								23046.1	58.2								13343
													40995.5	42.3								40482.8	57.3								259787	90								23083.5	76.8								13362.2
													41289.8	43.8								40911.5	40.6								259817	105.5								23149.3	90.2								13458.8
													41369.8	60.6								40913.9	108.4								261614	45.1								23196.6	49.1								13494.7
													41401.6	39								41876.9	64.4								262207	142.7								23326.2	66.9								13536.5
													41781.1	77.3								41892.5	90.5								262805	121.3								23399.1	115								13634.2
													41831.6	85.7								41983.7	67.2								263929	65.4								23586.7	58.6								13731.3
													41918.8	66.7								42210.7	43.4								264938	68								23710.7	128.1								13732.2
													42032.5	69.8								42446.2	63.2								268025	114.8								23717.4	75.9								13857
													42311.8	51.1								42757.1	85.6								276061	82.3								23955.6	46.3								13871.1
													42504.9	85.9								43096.4	42.2								276268	104.3								24249.6	40.1								13886
													43709.3	64.4								43949.2	105.8								283975	243.5								24292	190								14040.4
													44497	74.5								44651.4	36.7								285048	261.6								24526.1	80.9								14047.1
													44875.9	77.6								44714	39.6								287265	97.8								24537.7	103.2								14107.2
													44994.1	72.3								45068.3	80.5								287755	81.3								24548	50.5								14133.5
													45073.8	52.8								45622.5	38.6								288047	66.3								24737.7	56.3								14199.7
													45108.9	142.3								45731.7	98.1								288200	47.7								24780.2	70.2								14222.5
													45141.7	34.3								46832.6	42.6								291053	156.6								24810.6	69								14261.3
													45827.1	120.4								46956.5	69.6								294892	211.8								24812.6	68.2								14273
													45840.5	77.1								47005.2	65								295871	129.3								24824.9	72.1								14280
													46178.3	97.2								47232.1	54.7								296665	244.5								25312.8	80.6								14294.9
													46378.3	66.5								47342.2	71.6								302026	59.9								25374.6	70.3								14394.5
													46440.8	115.6								48267.7	54.6								303679	60.6								25855.6	79.1								14464.1
													46500.2	54.8								49587.6	87.1								304002	51.7								25876.1	139.3								14486.8
													46701.5	63.9								49823.8	58.3								304339	109.2								26070.6	51.5								14505
													46787.2	47.2								50021.6	68.3								305576	64.3								26444.4	117.1								14701
													46788	165.4								50132.6	80.2								315185	95.7								26445.4	74.8								14724
													46956.7	178.6								51122.4	48.9								322440	52.3								26488.1	60.8								14741.6
													47652.5	52								52721.1	86.1								323239	97.3								26602.4	82.5								14786
													48029	181.5								52914.2	32								323483	81.4								26659.5	53.9								14845
													48229.9	89.1								52920.5	70.8								324177	61.6								26693.7	62.4								14864.4
													48447.2	47.4								53028.7	108.8								325728	38.4								26708.1	57.1								14866.4
													48580.1	224.4								53315.6	99.2								325787	85.9								26965.4	66.5								14872.8
													49018.8	111.2								53595.4	88.1								328725	85.7								27100.7	87.6								14956.3
													49345.8	71.6								53892.4	51.2								329038	175.5								27187.9	322.6								14964.8
													49493.5	100.8								54018.2	102.8								330397	157.9								27232.4	58.7								15012.4
													50202.4	44.3								54927.4	80.6								336704	130.3								27256.4	52.7								15032.3
													50250.2	39.5								55094.4	72.7								340189	62.5								27274.2	49								15104.3
													50850.1	143.5								55414.9	76.2								344213	110.3								27485.2	73.9								15110.1
													51332.8	95.5								55875.5	61.5								344339	173.5								27607.5	53								15131.2
													51381.6	111.8								56361.8	114.2								346553	35								27625.9	69.1								15162.2
													51486.2	81.1								56367.8	81.8								348456	165.7								27644	83.1								15166.1
													51575.4	118.1								56466.6	46.2								348882	82.5								27837	83.1								15172.9
													51582	126.8								56558.3	45.6								353077	263.1								27873.7	102.3								15231.5
													51654.4	117.9								56971.8	54.6								354638	64.7								27893.4	81.6								15237.4
													51724.9	105.5								57258.3	107.1								359605	61.8								27966.7	287.5								15263.2
													52004	82.5								57594.3	52.8								360731	235.1								28025.6	69.5								15306.2
													52215.1	68.8								57615.1	92.1								363985	155.2								28039.9	266.5								15308.1
													52484.8	153.2								58239.2	109.4								366234	48.6								28146.6	72.2								15414.5
													52500.5	90.5								58956	66.7								372002	117.3								28196.8	163.6								15425.3
													52583.4	98								59142	132.5								380143	64.4								28260.5	84.5								15425.4
													52591.9	62.7								59239.1	38.8								380639	84.4								28370.6	101.7								15515.5
													52763.4	48.5								59251.5	142.2								381157	288.7								28569.5	54.7								15528.6
													52882.2	160.3								59530.5	40.2								381348	287								28781.2	101.9								15530.6
													52916.8	123.9								59598.3	116.9								382826	159								28995.1	63.8								15536.3
													53128.9	108.3								59640.1	80.9								383427	109.1								29144.4	108.5								15539.3
													53452	73.3								60562.7	43.6								383766	29.7								29398.4	75.8								15601.3
													53543.2	192.9								60770.6	86.4								385984	40.5								29498.1	80.4								15629
													53633.6	32								60963.4	101.8								393085	55								29717.2	93.1								15653.4
													53693.4	32.8								60986	65								395521	53.1								29986.7	99.3								15689.6
													53747.8	68.1								61361	101.6								399839	58.8								30121.9	189.1								15727.2
													53983.5	128.7								61655.1	115.9								400782	106.4								30168.9	70.5								15830.8
													54446.5	212.5								62786.7	91								403655	80.9								30246.6	100.6								15850
													54902.6	66.4								62795.1	98								411720	159.3								30316.1	169.5								15965.8
													54908.4	139.6								63659.6	106.2								417156	94.4								30368.4	54.7								15977.7
													55057.6	66.4								63719.9	127.3								422104	58.1								30466.3	160.4								16025.6
													55539.5	183.9								63907.1	53.6								429945	189.9								30471.9	85.3								16038.9
													56476.2	213.2								64018	34.7								430534	158.5								30527.4	250.7								16055.8
													56698.3	165.3								64778.4	38.6								447928	36.2								30592.1	124.6								16065.6
													56849.7	115.3								64850.7	65.3								456090	102.9								30744.1	174.2								16119.2
													57126	173.8								64923	89.7								461275	101.1								30999.8	351.7								16122.2
													57452.3	121.5								65515.8	78								463278	61.5								31135.2	54.2								16136.9
													57548	113.8								65569.6	58.9								466335	45.4								31138.8	104.8								16146
													57659.5	41								65760.8	70.9								474760	32.1								31333.5	322.3								16146.1
													57743.9	137								66173.4	71.8								477890	51								31387.7	82.9								16225.8
													57825.1	67								66400.7	70.5								478154	124.5								31460	84.6								16237.2
													57915.3	181.4								66443.7	38.9								479378	69.8								31468.4	60.9								16242.8
													58271.1	110.3								67777.2	93.2								482864	60.6								31701.6	49.5								16340.3
													58483.1	118.8								67830.3	49.4								483557	58.3								31732.1	90.6								16363.8
													58759.7	117.5								67958.3	32.7								483820	101.7								31947.8	41.2								16380
													58781.9	132.3								67959.2	78.4								494291	161.4								32180.3	94.9								16493.1
													58817.7	118.4								68075.3	172.8								494954	59.8								32215.1	185								16508.8
													59187.7	116.6								68697.7	62.6								496464	45.9								32226.3	57.7								16692.4
													59213	103.5								69378.1	71								506110	46.7								32255.3	112.7								16715.7
													59403.4	169.6								69944.9	102.5								507542	136								32260.2	73.6								16758.4
													59719	140								70592.9	93.6								515332	117								32565.1	168.6								16758.8
													60335.8	189								70684	49.9								531142	112.6								32607.1	87.7								16801.7
													60832.5	56.5								71107.7	66.2								544686	90.5								32928.5	129.1								16884.8
													60848.1	58.9								71197.6	81.7								605252	144.6								33435.1	99.6								16911.7
													61156.3	137.4								71915	130.5								632820	314.8								33651.7	64.8								16966.4
													61204.1	148.3								72588.7	140.7																	33753.8	86								17060.2
													61881.1	125.3								72848.1	106.5																	33963.1	45.3								17112.4
													61944.9	93.8								73446.8	88																	33979.9	65.9								17254.9
													62110.9	119.3								73646.5	61.6																	33998.7	81.4								17260.8
													62184	77.5								73701.6	63.5																	34049.2	102.4								17262.8
													62225.2	146.2								75061	46.1																	34065.7	86.4								17264.7
													62442.2	129.3								75468.4	85.9																	34074.3	130.2								17265.5
													62467.5	96.8								75518.9	99.9																	34708	74.9								17370.3
													62688.9	28.3								76394.7	59.6																	34887.2	44.4								17377.7
													64236.3	43.8								76528.4	114.9																	34911.2	82.5								17437.4
													64429.4	136.4								77423.5	70.5																	35527.6	60.1								17562.2
													64484.5	144.1								77759.2	90.8																	35552.4	83.7								17656.6
													64765.8	164.5								78113.6	121.2																	35554	134.3								17669.7
													64918.6	123.9								78264.8	73.3																	35601.6	166.9								17699.3
													65396.2	155.6								78463.9	84.6																	35634.2	42.9								17836
													65512.5	125.9								79400.3	89.9																	35646.5	67.5								17836.4
													65555.5	91.6								79498.8	70.5																	36006.5	98.3								17870.8
													65622.8	127.8								79569.7	90.1																	36048.5	74.3								17908.7
													66115.9	124.8								80065.9	76.5																	36377	81.9								17990.6
													66551.1	97								80565.3	46.1																	36737.2	93.3								18000.8
													66743.7	141.7								80573.5	85.3																	36822.6	94.5								18018.8
													66901.4	40.1								80737.5	56																	36862	87.3								18022.1
													67276.9	75.4								80768.9	74																	37043.8	85.2								18057.1
													67282.2	35.4								81595.4	64.5																	37279.6	49.8								18123.4
													68741.4	64.1								83582.8	129.4																	37329.3	89								18145.1
													69200.8	50.9								84049.5	54.3																	37618.4	78.5								18148.4
													69221.7	66.5								84314.8	82.8																	37689.1	100.4								18152.5
													69857.8	78.9								84733.3	69.3																	37788.1	119.7								18169.5
													69930.3	163.9								84869.7	78.1																	37902.5	139.9								18224.1
													70438.7	179.1								86668.5	64.5																	37938.9	93.3								18225.3
													70820	94.1								86750.5	134.4																	38189.4	62.3								18321.2
													70952.8	48.7								86868.2	52.5																	38432	67.2								18342.7
													71035.6	194.8								87167.6	69.9																	38543.2	157.4								18429.4
													71249.7	182.6								87552.4	90.9																	38576.5	90.1								18439.3
													71296.1	152.9								87606.5	76.8																	38676.3	82.6								18453
													72412.4	146.6								88327.3	70.6																	38732.9	74.3								18567.9
													73107	156.2								88556.7	69.4																	39027.8	109.4								18570.4
													73932.8	34.9								89165.7	61.8																	39230.9	126.2								18667.6
													75092.5	43								89494.7	162.8																	39310.3	61								18692.6
													75109	73.3								89647.7	97.8																	39440.7	98.8								18820.8
													75183.6	82.9								89883	86.7																	39569.2	79.8								18861.7
													75291.4	51								90274.5	143.9																	39694.7	60								18883.6
													77530.5	46.5								91185.3	85.2																	39706.6	78.6								18918.5
													78888.8	61.4								91195.9	53.2																	39752.9	51.3								18972.5
													79119.1	64.9								91334.6	46.6																	39906.6	113.7								18998.8
													79481.6	43.7								91400.6	191.1																	39967.7	73.1								19042.9
													79553.8	37								91966.1	109.9																	40259.1	53.9								19070.3
													79703.8	31.6								91984.2	75																	40293.9	59.7								19109.7
													79999.9	39								92524.6	90.4																	40731.6	93.3								19150.6
													80477.1	68.5								93018.7	48.3																	40746.4	93.7								19169
													80553.3	109.2								93202.6	126.2																	40887.6	66.7								19193.8
													80647.4	74.9								93804.9	116.1																	40893.2	84.9								19234.5
													81553.7	78.9								94310.1	38.7																	41008.7	78.8								19247.6
													81653.8	95								94556.3	103.8																	41100	74.9								19371.6
													81782.4	65.1								94673.1	121.2																	41311.2	110.7								19375.6
													82245.8	224								95310.2	120																	41439.9	59.9								19376.2
													82437.4	161.8								95502.3	123.7																	41475.1	52.8								19403.8
													82449.5	102.9								95555	79.5																	41561.2	109.5								19458.2
													82702.2	63.1								95674.9	65.1																	41765.4	76.1								19490.4
													83321.4	203.4								96060.4	45.7																	41887.4	134.4								19493.3
													83614.8	61.1								96238.3	49.2																	42094.2	150.5								19500.5
													84704.8	282.9								96395.4	94.7																	42101.1	78.8								19629.2
													85008.7	69.2								97103.1	100																	42222.2	90.1								19662.1
													85372.6	151.8								98893	114.6																	42478.7	76.3								19688.4
													86231.9	46.8								99374.9	78.3																	42488.9	71.1								19690.3
													86330.3	52.4								99679	55.5																	42656.5	83.7								19712.2
													87358	47.9								100097	92.3																	42771.9	64.4								19728.1
													87469	52.7								100488	63.8																	42870.3	140.5								19884.5
													87951.4	65.3								101233	67.9																	42909.7	95.7								20004.9
													89298.5	53.4								101325	70.8																	43131.5	77.9								20005.4
													90059	44.8								101490	104.6																	43230.2	105.4								20046.6
													90758.5	171.9								101498	66.5																	43255.2	87.3								20062.3
													91400.5	286.7								102265	46.3																	43850.2	81.9								20078.4
													91989.5	217.2								102612	82.2																	43921	78.8								20106.4
													92760.2	68.9								103052	51.8																	44113.2	157.9								20115.1
													93280.7	56.3								103288	48.3																	44240.9	40.4								20125.4
													94045.4	106.4								103778	45.3																	44353.2	82.3								20221.3
													94080.5	131								103996	41																	44441.1	67.7								20424
													94185	108.2								104771	49.2																	44818	166.4								20471.4
													94302.7	160.6								106154	57.8																	44841.5	145.3								20559.3
													94815.5	159								106624	105.3																	44896.8	115.1								20591.7
													94912.3	97.3								106898	132.2																	44913.1	32.7								20605.7
													94921	171.9								107072	83.5																	45338.3	57								20670.7
													95649.2	52.5								107081	127.5																	45338.5	84.5								20765.4
													97052.6	285.5								107161	172.1																	45871.9	58.7								20784.9
													97113.7	161.1								107289	66.4																	45912.5	83.5								20891.7
													97819.8	53.6								108035	68.9																	46102.5	76.5								20914.6
													97880.2	64.6								109320	120.2																	46510.8	92.4								20980.2
													99478.6	267.7								109342	121.6																	46605.8	99.4								21028.2
													100841	133.5								109878	65																	46659.4	81.9								21117
													101522	45.7								110018	80.2																	46754.5	48								21131.2
													103734	44.5								110849	107																	46892.5	115.3								21151.4
													103770	135.9								111675	160.9																	47000.5	92.4								21159.7
													104138	93.8								112470	69.7																	47243.8	95.6								21221.6
													104662	62.1								112542	132.3																	47680.5	70.5								21286.5
													105045	97.3								113387	80																	47918.1	67.6								21313.3
													105245	253.4								113417	109.7																	48111.8	79.7								21330.9
													105443	215								113453	137.4																	48261.9	76.2								21346
													106062	143.5								114435	117.3																	48460.5	91.1								21362.4
													107820	91.5								114455	101																	48619.9	155.1								21386.7
													107985	63.7								114554	303.6																	48775.1	81.8								21520.3
													109423	83.1								114619	49.9																	49434.1	59								21523.2
													109774	225.7								115228	85.8																	49918.3	125.7								21555.8
													110693	72.4								115864	67																	50045.8	135.1								21672.1
													112760	54.8								116101	55.7																	50403.7	60.4								21690.3
													113645	35.8								116183	59.2																	50459.1	97.1								21733.4
													114187	63.6								116708	110.7																	50778.1	57.6								21741.4
													114518	66.1								116796	111.2																	51009.8	58.4								21746.8
													116744	81.5								117120	59.5																	51328.3	69.4								21751.8
													116884	103.8								117166	69.5																	51449.4	78								21783.6
													117038	293.7								117246	44.1																	51478	94.3								21836.6
													117953	344.5								117325	51.9																	51875.1	104.5								21883.1
													118952	35.9								118686	58.8																	52179.6	102								21932.1
													120026	150.9								118767	133.8																	52281.2	85.1								22027.8
													120197	56.6								120433	159.8																	52608.5	88.5								22031
													121709	55.5								120476	145.1																	52761	69								22051.7
													122835	66								120850	78.1																	53112	74								22075.8
													123439	80.6								121621	41.1																	53151.3	109								22135.3
													123835	61.5								122278	74.5																	53234.1	158.4								22163.7
													123838	128.4								122854	134.3																	53235.6	105.5								22196.6
													124832	207								123042	75.6																	53335.1	88.9								22274.4
													125670	173.4								123922	139.1																	53424.7	51.7								22276.8
													126223	60.7								124800	126.4																	54330.1	63.1								22299.2
													126439	48.8								125713	124.2																	54406.4	184.9								22317.9
													126635	166.5								126773	59.1																	54695.2	119.1								22395.9
													126892	113.8								126923	56.8																	54707.7	160.6								22396.8
													127106	92.4								127130	98.8																	54791.2	50.5								22412.2
													128028	60.8								127307	65.1																	54896.4	147.6								22523.1
													128364	71.9								127431	145.7																	54898.8	141.1								22523.5
													128746	489.4								127864	125.5																	55161.4	95.8								22533.3
													129004	257.6								128293	55																	55164.4	74.4								22614.6
													129785	87.9								128337	69.7																	55264	145.2								22672.6
													130292	127.4								128472	32.8																	55591.9	45.3								22697.5
													131258	88.8								128566	79.4																	56451.5	93.2								22724
													132537	81.4								128802	73.3																	56673.8	150.2								22772.4
													133292	200.8								130343	105.1																	56849.7	75.7								22833.6
													133392	111.4								132413	100.8																	57029.2	42.1								22893.9
													133574	183.8								132690	87.5																	57506.3	100.6								23006.2
													134110	65.4								133034	103.8																	57522.5	109.3								23006.5
													134413	284.3								133148	153.5																	57764.1	64.5								23025.3
													134427	30.8								133290	136.3																	57798.1	111.1								23057.3
													136326	200.7								133496	112.7																	57826.4	127								23147.3
													136993	56								133524	136.7																	57885.5	134.6								23158.9
													140111	101.8								135195	83.5																	58009.1	125.7								23172.8
													140258	124.7								135554	80.9																	58300.6	182.6								23301.1
													140942	106.9								135718	70.8																	58316.7	97.7								23356.1
													141169	141.4								136858	59.7																	58494.7	82.4								23390.4
													141561	65.6								138734	96.5																	58805.6	83.4								23435.9
													142051	112.7								138843	80.9																	58997.5	80.3								23436.9
													142354	57.4								140242	178.6																	59316.3	91.5								23453.2
													143621	101.6								140416	226																	59623.7	109								23652.8
													144331	41.3								141199	153																	59744.9	134.4								23657.3
													146884	224.8								141319	79.4																	59884.7	112.8								23688.6
													147260	326.5								141712	69.9																	60081.8	65.9								23694.5
													148314	60.9								142147	79.8																	60478.9	67.5								23727
													148975	59.6								142898	62.8																	61165	131.8								23765.6
													149571	119								143089	136.3																	61368.5	56.9								23845.4
													150247	91								143099	174																	61443	57.6								23883
													150368	57.8								143108	64.7																	61582.5	74.7								23900.9
													153444	205.7								143327	120.2																	62072.7	50.4								23927
													156140	57.5								143420	99.5																	62081.3	203.1								23966.8
													156167	94.6								143982	75.5																	62219.7	84.2								23983
													156258	110.8								144240	165																	62233.9	81								24068.2
													157061	118.8								144440	287.3																	62307	71								24130.8
													159547	55.3								144700	59.8																	62342.6	54.3								24259
													160033	147.9								146001	96.7																	62546.4	73.6								24265
													162764	54.9								146009	144.6																	62630.1	62.7								24294.4
													163603	51.2								146657	80.2																	62822.7	64.7								24337.8
													164627	44.1								147909	109.8																	63092.8	130.2								24343.6
													165384	52.7								148619	119																	63115.7	120.1								24364.9
													168257	49.6								148872	112																	63320	180.3								24415.4
													168928	81.7								149106	166.6																	63499.3	118.4								24446.7
													169580	54.6								150192	49.6																	64290.8	99.6								24519.9
													170653	127.5								150223	74.2																	64611	110.7								24565.4
													170828	105								150553	89.4																	64710.2	113								24674.3
													172431	61								151322	124.5																	64715.1	86.5								24725.5
													172726	48.9								152832	94.4																	64787.6	89.3								24754.4
													173344	34.6								153695	147.8																	64805.8	87.3								24782.8
													175909	51.1								154016	53.6																	64817.2	85.1								24838.9
													176283	67.2								154893	71.1																	65135.8	104.2								24844.2
													178601	132.7								157798	125.9																	65137.8	62.1								24881.9
													181892	50.7								157807	70.4																	65160.5	77.7								24983.5
													183636	120.1								158217	74.8																	65256.2	94.4								25105.3
													185670	51.6								158486	140.7																	65887.6	142.7								25152.5
													186992	304.3								159990	77.8																	66005.4	97.2								25198.9
													188708	62.3								160816	302.2																	66440.1	98.8								25236.3
													189174	198.3								162114	115.5																	66459.2	67.4								25267.7
													190121	96								162944	65.5																	66546.1	55.8								25362.7
													192454	92.4								163557	54.6																	66798.4	131.3								25392.4
													192911	120.8								163842	56.5																	67199.4	118.4								25403.3
													193746	62.2								163924	119.9																	67208.4	62.9								25499.3
													196340	69								164199	73.3																	67455	176.8								25559.6
													196444	42.7								164463	118.1																	67615.2	91.4								25570.3
													197069	138.5								165276	110.4																	67737.2	59.8								25590.3
													199100	138.2								165896	242																	67995.6	87								25591.7
													199708	55.7								167201	109.8																	68055	77.7								25616.4
													199994	64.8								167380	153.1																	68151.3	147.3								25630.2
													200979	35.5								168744	83.1																	68428.1	148.9								25650.5
													201172	59								168922	81.5																	68844	83.8								25691.8
													201365	59.2								169212	61.9																	69163.4	73.1								25709.2
													202434	57.1								169402	352.7																	69373.3	82.9								25735.2
													203236	113.2								170134	135.4																	69710.5	87.5								25770.9
													205231	48.3								173374	199																	69846.9	192.5								25909.5
													206195	95.5								175106	80.4																	70440.8	81.1								25941.5
													206882	86.8								175188	81.2																	71209.5	157.2								26012
													207701	49.6								175919	207																	71322.1	78								26019.4
													209679	51.5								176652	116.9																	71495.1	67.6								26033.7
													212304	116.6								178947	113																	71558.6	164.9								26038.4
													216157	111								179293	198.8																	71864	69.6								26053.8
													216161	129.9								179847	65.7																	72398	134.2								26088.2
													216171	109.4								182753	70.2																	72550.7	87								26098.3
													218361	97.8								183671	51.8																	72754.2	53.8								26210.6
													219894	110.5								184889	388.9																	72959.1	227.3								26311.1
													221533	145.8								185035	85.2																	73036.9	108.2								26365.1
													222051	101.7								187197	97.4																	73142.7	145.3								26372.2
													222169	98.7								187325	152.6																	73334.4	127.1								26372.3
													222278	101.7								187810	78.4																	73388.9	60.2								26373.2
													222580	261.1								189016	116.1																	73499.5	121.5								26408.4
													223123	178.4								189058	84.4																	73806.3	93.2								26499.8
													224371	158								189850	429.9																	74226.7	155.3								26519.1
													225060	55.3								193349	100.2																	74237.3	129.3								26533
													227717	91.5								193518	180.2																	74358.6	100.2								26558.1
													227981	83.2								194757	68.5																	74615.2	100.1								26586.7
													232443	79.4								195795	80.1																	74822.4	48.1								26605
													232908	173.3								197060	61.1																	75003.7	82								26714.5
													232953	88.4								197786	131.9																	75032.7	75.4								26721
													233392	43.8								198299	56.8																	75040.4	258.8								26743.2
													235315	103.7								198571	84.2																	75277.9	119.2								26756.2
													235721	73.3								199466	100.4																	75489	116.1								26760.4
													235793	146.1								200421	132.5																	75712.9	120.6								26810.5
													235843	155								201552	48.9																	75862.4	130.4								26880.9
													237845	124.9								202081	67																	76635.5	68.1								26977.4
													238208	111.7								202229	65.4																	76663.1	80.6								27042.5
													238484	179.1								202671	78.9																	77192.3	60.1								27055
													239836	115.9								203450	131.6																	77275.8	129.9								27120.7
													243662	219.8								203502	195.6																	77853.3	139.4								27191.5
													243740	194.8								204266	59.2																	77940.2	97.2								27223.8
													245471	79.4								205586	97.1																	77991.7	135.6								27347.7
													246282	230.9								205845	79.1																	78051.7	62.1								27360.4
													247318	191.6								206527	37.7																	78092.7	144.6								27427.4
													248692	140.9								206581	111.7																	78163.3	156.2								27473.2
													248814	75								206676	92.3																	78174.5	55.7								27499.8
													250910	52.4								208983	92.9																	78261.2	94.6								27725.4
													251391	314.9								209531	94.5																	78390.7	56.9								27773.7
													253958	71.3								209862	84.3																	78619.2	68								27870.2
													255380	103.4								210595	194.6																	78739.6	119.1								27926.9
													258980	189.4								211162	148.7																	78778.5	71.9								28088.3
													261750	138.9								211915	117.1																	78858.7	83.4								28208.8
													261844	231.2								214061	150.9																	78893.1	63.9								28209.6
													262709	147.3								214342	91																	78899.4	91.7								28213.2
													262794	55.7								215339	184.4																	78966.3	114.9								28218.8
													264221	250								215910	96.2																	79140.6	109.9								28230.1
													264243	178.4								216710	53.9																	79217.2	159.9								28291.9
													264319	38.6								217002	51																	79244.6	124.9								28410.8
													266400	220.8								217154	60.3																	79454.3	65.3								28464.6
													269284	58.9								218596	116.4																	79800.7	114.5								28538.6
													270597	248.4								218885	107.4																	80041.8	106.5								28747.8
													271226	100								219328	77.5																	80088	201.8								28792.8
													272275	420								219659	112.6																	80183.2	150.1								28809.8
													272914	236.9								219837	112.4																	80217.6	124.2								28884.5
													273791	262								220633	131.6																	80520.2	144.7								28933.3
													274560	166								221655	111.4																	80524.5	76								29001.4
													276580	61.3								223097	143.4																	80534.4	58.9								29175.6
													277990	44.6								224296	148.6																	80657.3	108.2								29183.9
													280529	87.7								225439	123.9																	80858	56.5								29283.7
													284020	107.3								225691	117.4																	80891.7	76.3								29291.3
													284232	60.2								227257	183.7																	81080.9	101.1								29346.1
													286269	54.4								227921	140.8																	81099	93.4								29397.5
													287716	187.9								229789	114.3																	81276.2	123.8								29430.5
													289480	202.9								233593	64.8																	81438.5	90.2								29577.7
													290852	113.9								236761	178.8																	81529.2	101.2								29620.8
													291627	167.1								236983	74.3																	81573.1	107.7								29731.5
													292972	164.8								237444	70.3																	81684.1	107.5								29775.3
													294579	208.4								237877	97.7																	81730.3	106.5								29863.8
													297851	85.5								238183	86																	81737.1	70.4								29937.1
													299953	77.7								239292	44.2																	81763.3	202.2								29963.7
													305754	53.4								239438	94																	81855.9	150.4								29965.1
													308789	114.9								240404	84.3																	81964	43.8								29982.2
													309259	70								242408	49.5																	82054.9	140								29992.6
													310712	102.1								242602	143																	82393.1	132								30034.2
													313990	153.5								243002	130.2																	82407.4	147.5								30100.5
													321109	113.2								243103	158.4																	82499.3	151.3								30110.1
													323789	114.6								243351	108.1																	82800.2	90.7								30216
													326200	93.9								244593	80.3																	82934.7	97.1								30279.1
													331273	227.4								245098	98.9																	83427.7	69.8								30301.8
													331447	56.5								246975	107.9																	83482.6	82.3								30320
													332287	53.1								249460	149.6																	84070.2	49.8								30382.8
													347182	259.1								249638	138																	84266.8	85.4								30529.5
													351795	103.1								252131	195.6																	84345.7	127.2								30558.8
													357284	55.1								253507	282																	84688.6	140.1								30584.8
													357830	127.8								253626	111.6																	84725.3	163.1								30779
													360892	74.7								253766	100																	84870.6	91.6								30810.3
													361320	109.3								253971	70.9																	84958.6	69.5								30847.8
													374065	73.1								254365	165.3																	85248.4	124.1								30851.4
													380250	83.3								254473	91.3																	85299.7	92								30924.5
													381617	243.9								254496	135.8																	85656.6	105.3								30990.7
													382519	116								255536	104																	85835	90.9								31018
													383653	86.6								255691	96.2																	85841.5	77								31037.9
													384325	92.1								257177	84.3																	85921.8	105.7								31259.7
													388001	112.4								258932	128.5																	85985.2	102.7								31261.8
													392111	267.4								259699	46.1																	86798.9	105.5								31303.2
													397491	255.8								259800	124																	87131.4	97.1								31348.6
													400586	138.7								259875	185.5																	87376.3	146.5								31410.7
													418334	248.8								260535	79.7																	87467.1	97.4								31437.4
													419077	76.3								260761	85.6																	87551.9	116.7								31482.2
													423221	54.7								263542	61.9																	87637.5	57.4								31504.3
													425433	56.4								263668	92.1																	87753.3	139.1								31672.6
													448443	209.9								263701	71.3																	88000.3	158.2								31699.4
													451473	141.1								264995	167.5																	88293.4	67.5								31711.1
													456001	68.5								268294	68.3																	89078.7	91.8								31733.2
													457076	113.4								269145	90.5																	89151.3	103.7								31753.8
													461276	44.5								269762	153.6																	89500.3	100.8								31830
													467503	122								270077	222.2																	89937.5	123.5								31874.2
													474584	63.6								270946	149.7																	90013	135.5								31926.5
													478023	163.6								276064	161.6																	90030.2	36.5								31973.6
													486781	80.8								276079	65.7																	90175.8	143.2								31983.9
													487370	144.5								276176	169.1																	90378.3	91.3								32007.5
													487886	115.9								276597	122.8																	90454.7	60.9								32236.6
													489771	61.4								276906	358.9																	90642.7	65.6								32244.4
													490223	61.2								277456	207.5																	91283.5	128.9								32301.9
													493842	193.6								277473	107.7																	91287	145.9								32337.8
													495474	221.3								277691	193.4																	91517.5	76.6								32569
													495558	56.8								278445	93.6																	91851.5	42.3								32805.3
													509063	207.5								280540	166.1																	91976.9	136.1								32895
													511973	303.8								280952	176.2																	92021.1	56.4								32896.9
													512052	175.5								282252	277.8																	92302.4	85.7								33005.8
													512955	103								283856	118.5																	92426.5	153.3								33027.7
													522627	44.6								286814	161.2																	92433	59								33164.8
													525689	71.9								287445	103.1																	92459.2	79.3								33310
													527804	53								287798	95.3																	92553.3	169.4								33404
													531011	302.7								288627	167.2																	92732.4	106.8								33424.4
													542191	51.3								290653	140.3																	93054	105.5								33519.6
													548247	80.9								291352	237.4																	93264.4	69.3								33570
													554282	180.9								291887	77.6																	93283.8	191.6								33785.5
													564383	94.2								295202	92.9																	93569.5	84.4								33785.9
													575457	222.1								296418	354.8																	93827.8	104.8								34039.7
													585540	92.1								298652	159																	93913.5	157.7								34150.8
													618797	96.5								299147	60.6																	93955.2	88.9								34338.8
													624702	481								300966	87.6																	93983.3	50.3								34601.1
													631599	93.9								301465	153.5																	94021.1	156.4								34626.2
																						304998	99.4																	94095	59.7								34816.8
																						308432	151																	94119.4	76.5								34882.1
																						315230	89.4																	94144.8	106.4								35318.9
																						318140	68.2																	94176.9	102.1								35340
																						321592	73.7																	94198.3	51.8								35355.3
																						326864	135.2																	94335.4	80.4								35365.4
																						327011	227.6																	94437.1	62.4								35449.3
																						328213	139.9																	94584.2	138.1								35844.4
																						328662	120.3																	94598.1	84.9								35879.1
																						329599	67.6																	94903.7	63.6								35881.1
																						329955	161.4																	95034.3	49.7								35893.5
																						332807	94.3																	95035.6	77.7								36020.2
																						333331	152.6																	95215	68.7								36132.5
																						334817	89.3																	95487.2	98.5								36155
																						336309	108.2																	95491.3	103.6								36315.6
																						340117	101.2																	95589.8	158.1								36373.5
																						340972	96.6																	95598	75.2								36449.1
																						341507	70.3																	95840.1	71.4								36626.4
																						347935	114.8																	96067.6	175.2								36704.4
																						349656	150.2																	96135	85								36732.6
																						350198	60.7																	96483	59.9								36829.9
																						351175	134.8																	97257.6	56.8								36861.2
																						352514	521.8																	97375.1	129								36899.3
																						353720	97.6																	97399.4	90.3								36918.8
																						356258	78.3																	97487.5	95								36946.1
																						356798	94.4																	97697.7	246.2								37073.8
																						359681	91.4																	97933.4	174.8								37082.5
																						363027	141.4																	98315.1	123.5								37087.5
																						365736	112.3																	98453.3	115.7								37244.3
																						366758	173.9																	98518.7	67.5								37271.2
																						367761	67.1																	98560.1	185								37489.8
																						370837	104.3																	98646.9	134								37513.7
																						374920	72.2																	98816.1	174.3								37519.6
																						374965	98																	98943.6	126.8								37660.8
																						376076	113.1																	98944.7	111.2								37684.7
																						377683	94.7																	99997.9	69.3								37693.8
																						379443	216.4																	100289	58.5								37737.4
																						381974	128.9																	100612	80.5								37740.6
																						390410	260.6																	100845	77.1								37763.1
																						394937	129.3																	101388	149								37764.3
																						396978	220.6																	101557	83.8								37785.8
																						403146	157.1																	101720	92.2								38034.3
																						403750	81.8																	102186	155.6								38058.9
																						406989	324.1																	102364	167.6								38088.2
																						408547	143.1																	102558	205.6								38092.8
																						411364	94.4																	103199	140								38094.5
																						411698	113.7																	103221	52.5								38095.6
																						412149	68.1																	103486	96								38108.9
																						415491	93.6																	103918	130								38151.9
																						416954	171.4																	104322	152								38165.5
																						424306	69.8																	104354	129.9								38303.2
																						434178	51.7																	104421	51.7								38305.5
																						437241	80																	104439	116.6								38469.8
																						446573	59.6																	104483	86.7								38489.2
																						454816	165.1																	104492	99.8								38576.6
																						456788	106.5																	104693	171.1								38696
																						459580	119.4																	105348	83								38858.9
																						470544	146.5																	106092	91.5								38961.7
																						487306	129.7																	106437	123.5								38991.5
																						492647	281.1																	106488	100.1								38999.5
																						499346	206.4																	106526	277.9								39122
																						513170	100.3																	106592	109								39128.1
																						519157	135.1																	106682	79.9								39252.7
																						522984	122.3																	106797	79.8								39267.1
																						526663	153.5																	107275	124.4								39274.5
																						527715	144.6																	107714	281.4								39306
																						528542	121.7																	107883	93.5								39438.6
																						535637	99.1																	108165	100.9								39601.9
																						551324	193.5																	108629	93.6								39683.8
																						557681	121.5																	109099	124.9								39897.6
																						558914	122.1																	109634	45								39954.3
																						563856	71.8																	109801	66.1								39973.6
																						569540	160.1																	109916	197.7								39979.8
																						574593	142																	110859	97.9								39990.8
																						575397	176.3																	111149	145								40223.4
																						575757	138.8																	111178	105.1								40362.3
																						576190	320.4																	111359	59.8								40379.7
																						586467	89.4																	111366	155.5								40385.9
																						594447	204.2																	111557	66.7								40453
																						597511	110.3																	111712	103.2								40479.4
																						602658	113.5																	111864	89.7								40514
																						606201	88.1																	112023	72.3								40673.6
																						607513	192.7																	112343	111.1								40725.3
																						609375	100.6																	112437	168.4								40733.7
																						609456	67.3																	112439	73.7								40813
																						615886	105.1																	112825	139								40835.5
																						624387	80.9																	112961	60.2								41084.7
																						629068	159.3																	113507	100.3								41115.3
																						638269	247.9																	113547	158								41143
																						648362	225.5																	114257	75.2								41197
																						652159	328.8																	114903	159.7								41221.6
																						656062	576																	115504	96.5								41254.9
																						659250	232.8																	115627	254.9								41264
																						665372	113.4																	115813	143.4								41335
																						668504	175.3																	117031	67.3								41507.6
																						668976	116.6																	117388	193.1								41689.3
																						689088	116.7																	117469	108.1								41718.4
																						691018	222.8																	119512	145.6								41743.9
																						694212	276.1																	119711	64.5								41763.5
																						708072	121.6																	120131	137.7								41900.8
																						709879	220.4																	120309	67.2								41968.4
																						711591	110																	120453	67.6								42010.6
																						725998	237.8																	121441	100.5								42108.1
																						730582	291.5																	122024	78								42312
																						767940	270.8																	122270	143.8								42556.4
																						846911	300.9																	122297	149.6								42601.4
																						849357	166.3																	122546	85.7								42688.5
																																								123023	61.1								42776.3
																																								123319	80.9								42804.5
																																								124261	166.2								42830.5
																																								125325	217.5								42896.5
																																								125569	181.2								42998.7
																																								125582	83.4								43066
																																								125653	101.2								43129
																																								126217	216.6								43141.6
																																								126510	73								43160.1
																																								126648	184								43237.5
																																								127506	126.3								43238.3
																																								127514	107.3								43305.2
																																								128043	129.1								43442.9
																																								128336	56.9								43467.6
																																								128754	90.6								43489.7
																																								129170	102.3								43604
																																								129476	373.3								43690.7
																																								129519	150.4								43853.5
																																								129556	67.6								43870.2
																																								129676	128								43974.4
																																								129954	41.4								44024.4
																																								130655	143.7								44084.6
																																								130893	122.1								44099.3
																																								131289	55.1								44161.6
																																								132196	166.1								44183.8
																																								132762	100								44184.8
																																								133038	92.8								44252.2
																																								133238	150.6								44292.3
																																								133316	56.7								44453
																																								133598	158.2								44562.4
																																								133972	172								44756.8
																																								133978	148.1								44784.9
																																								134443	141								44880.9
																																								134621	129.7								44975.9
																																								134640	98.8								45039.7
																																								134737	63								45115.4
																																								134978	96.7								45127.8
																																								134988	112.6								45129
																																								135202	132.4								45168.6
																																								135356	52.6								45299.5
																																								136089	134.3								45311.3
																																								136529	53.2								45331.5
																																								136588	62.3								45457.3
																																								136706	45.7								45607.3
																																								137089	147.3								45898.3
																																								137672	144.2								45948.6
																																								137697	79								45952.2
																																								138317	97.4								46016.1
																																								138436	63.7								46022.2
																																								139024	144.5								46038
																																								139384	189.8								46143.9
																																								139387	171.5								46165.5
																																								139542	46.2								46185.6
																																								139549	179.1								46192
																																								139614	78								46321.4
																																								139705	144.6								46326.6
																																								139862	114.2								46466
																																								139901	41.8								46484.8
																																								140178	42.1								46504.3
																																								140430	107.8								46673.8
																																								140632	56.9								46724.1
																																								141760	99.4								46882.1
																																								141974	85.6								46924
																																								142405	105.4								46956.9
																																								142516	125.9								47052.7
																																								142963	97.2								47096.2
																																								143019	182.1								47101.6
																																								144629	56.2								47144.9
																																								144650	140.5								47171.6
																																								144820	130.5								47210
																																								144931	90.9								47415.5
																																								145122	91.1								47566.2
																																								145197	50.9								47673.5
																																								145509	126								47721
																																								147017	85.7								47842.9
																																								147044	78.6								47851.7
																																								147048	144.7								47864.5
																																								147217	55								47881.7
																																								147257	152.6								48051.8
																																								147613	136.1								48054.9
																																								147988	139.4								48185.9
																																								148186	173.6								48510.8
																																								148884	206.7								48712.1
																																								148999	92								48787.1
																																								148999	115.9								48799.8
																																								149269	135.6								48836.1
																																								149345	132.7								48853.2
																																								149609	73.7								48879.3
																																								149635	93.5								48901.4
																																								149667	120.4								49085.4
																																								149739	94.3								49310.5
																																								149931	139.7								49314
																																								150840	58.1								49360.2
																																								151178	162.4								49434.1
																																								151408	200.3								49462.1
																																								151482	39.8								49512.4
																																								152557	91								49592.8
																																								152608	57.4								49714.8
																																								152686	183.3								49763.6
																																								153020	241.5								49804.4
																																								153799	92.1								49945.2
																																								153974	97.7								50194.1
																																								154002	214.2								50376.5
																																								154273	73.3								50783.2
																																								154692	112								50792.4
																																								154718	63.8								50811.7
																																								154889	130.7								51029.5
																																								155113	150.4								51305.9
																																								155270	117.8								51314.5
																																								155512	298.7								51430.2
																																								157126	138.6								51531.7
																																								157699	143								52037.5
																																								157708	133								52047
																																								157736	113.9								52231.8
																																								158091	322.9								52313.1
																																								158555	96								52395.9
																																								158562	113.3								52436.7
																																								158577	61.3								52553.6
																																								158994	181.7								52564.3
																																								159008	115.1								52587.1
																																								159653	84.2								52651.4
																																								161353	115.1								52874.7
																																								162013	155								52887.8
																																								162030	136.8								52953.9
																																								162238	168.5								52973.8
																																								162283	138.5								53216.7
																																								162554	77.6								53318.7
																																								162707	93.3								53452.3
																																								162961	80.2								53464.9
																																								164362	188.4								53550.3
																																								164706	65.4								53689.8
																																								164817	129.9								53759.4
																																								165528	81								53775.4
																																								166357	111.4								53798.5
																																								167650	184.3								53826.3
																																								167816	71.4								53859.2
																																								167836	175.4								53861.6
																																								167956	72.5								53927.1
																																								168825	264.6								54086.7
																																								169521	56.5								54115.8
																																								169713	68.8								54148.3
																																								169829	75.2								54198.8
																																								171830	129.4								54248.5
																																								172059	205								54257.2
																																								172546	147.4								54355.3
																																								172886	172.1								54603.7
																																								173522	161.6								54612.7
																																								173788	211.4								54699.7
																																								173919	204								54792.2
																																								174048	73.9								54829.8
																																								174101	103.4								54845.7
																																								174127	104.6								54898.5
																																								174230	99.6								54904.3
																																								174319	209.8								54921.8
																																								174371	87.2								54951.6
																																								174989	129.2								55074.2
																																								176768	166.7								55099.5
																																								177491	53.6								55111.4
																																								177669	90.9								55298.1
																																								178539	162								55325.9
																																								179187	232.9								55434.1
																																								179649	71.2								55475
																																								179700	175.8								55482.7
																																								180128	97.1								55600
																																								180812	87.2								55757.9
																																								181315	220.5								55758.4
																																								181821	101.2								56121.1
																																								181956	133.6								56197.6
																																								181980	300								56216.8
																																								182581	136.6								56299.8
																																								183000	131.3								56330.6
																																								183112	107.6								56357.3
																																								183589	100.5								56525.8
																																								183694	91.2								56616
																																								184564	66.4								56713.2
																																								185117	135.2								56746.2
																																								186760	66.4								57193.7
																																								187159	177.4								57218.9
																																								187281	97.1								57439.9
																																								187974	197.3								57778
																																								190740	216.4								57871.8
																																								191121	205.6								57889.5
																																								191569	69.8								57901.5
																																								191591	196.1								58073.8
																																								191602	132.1								58718.8
																																								191701	100.2								58860.9
																																								191973	170.2								58952
																																								192261	79.8								59074.6
																																								192351	114.3								59255.2
																																								192685	120.2								59426.6
																																								193309	172.3								59555.2
																																								195470	132.1								59915.9
																																								195794	86.1								60012.3
																																								196823	106.7								60244.1
																																								197659	149.9								60266.9
																																								197820	141.6								60324.3
																																								197858	146.3								60330
																																								198285	144								60378.8
																																								199643	132.1								60399.6
																																								199955	137.6								60515
																																								200427	61.2								60579.2
																																								200489	156.3								60811
																																								201021	81.5								61086.8
																																								201372	112.8								61241.2
																																								201782	117.8								61301.3
																																								202370	128								61327.2
																																								202437	120.4								61485.3
																																								203383	163.8								61497.5
																																								203631	165.1								61642.3
																																								204452	77.8								61658.3
																																								204626	211.6								61703.4
																																								204725	110.8								61928.6
																																								204982	83.9								62374.4
																																								205239	256.6								62376.1
																																								205444	90.9								62571.8
																																								205854	138								63320.3
																																								205886	180.7								63537.3
																																								206548	269.5								63592.3
																																								206645	134.7								63691.8
																																								207220	98								63913.9
																																								210627	188.3								64100
																																								211060	102.3								64232.7
																																								214700	132.3								64506.8
																																								215054	204.3								65141
																																								215352	122.1								65296
																																								215391	131.9								65333.6
																																								215418	51.8								66125.3
																																								215802	111.3								66662.5
																																								215862	99.8								66681.5
																																								215909	164.6								66810.6
																																								215987	186.8								67400.4
																																								216621	126.6								67432.4
																																								217190	158.8								67508.3
																																								217795	222.7								67525.9
																																								217832	176.3								67672.6
																																								219147	204								67885.9
																																								219674	102.4								67901.8
																																								219768	136.2								67976.2
																																								220299	142.3								68064.4
																																								220761	111.2								68321.9
																																								220857	55.6								68329.5
																																								221981	231.4								68796.6
																																								223043	107.4								68858.4
																																								223157	128.7								69160.6
																																								223701	165.4								69892.7
																																								223742	109.6								70013.1
																																								223913	119.3								70208.4
																																								224754	84.9								70454.4
																																								225916	113.4								70783.9
																																								226826	196.9								70788.5
																																								227209	144.3								70789
																																								228647	188.6								70813.5
																																								229203	136.9								71050.1
																																								229731	178.7								71081.6
																																								229762	167.8								71145.2
																																								230378	152.1								71279.2
																																								233297	70.5								71481.1
																																								234487	80								71600.9
																																								236635	77.5								71634.1
																																								237310	107.5								71891.8
																																								237495	187								71901.7
																																								238163	177.5								71969.6
																																								238426	120.3								72186.4
																																								238437	127.4								72187.5
																																								239683	57.8								72391.5
																																								241533	67.1								72517.8
																																								242037	224.3								72596.6
																																								242055	152.7								73002.9
																																								242206	70.9								73088.6
																																								242292	105.2								73759.6
																																								242763	95.3								73865.3
																																								243720	127.4								73975.1
																																								244506	133.4								74033.3
																																								245105	95.3								74034.3
																																								245863	113.7								74163.5
																																								246555	71.4								74253.1
																																								248065	152.3								74334.1
																																								249739	249.2								74399.5
																																								250918	70.7								75043.2
																																								251453	167.5								75093.2
																																								252765	126.8								75265.9
																																								254070	129.3								75409.9
																																								254299	184.2								75581.1
																																								256141	229.7								75616.5
																																								256471	193.5								75696.1
																																								257037	52								75834.4
																																								257239	58.5								75900
																																								258838	143.4								75932
																																								259676	132.2								76127.7
																																								260451	174.7								76146
																																								260871	90.2								76328.6
																																								261312	124.2								76372
																																								262436	103								76373.6
																																								262782	150.1								76420.4
																																								263536	159.1								76472.1
																																								265223	88.9								76671.4
																																								266526	74.5								76718.4
																																								266619	63.1								76789.2
																																								266668	195.6								76819.7
																																								267578	66.3								76836.6
																																								268128	156.9								77319.1
																																								268498	129.1								77419.5
																																								269661	191.1								77507.9
																																								270921	101								77559.4
																																								271143	85								77568.4
																																								271963	83.4								77597.5
																																								275595	178.7								78053.6
																																								275693	61.8								78401.5
																																								278652	170.4								78592.9
																																								279473	51.6								78596.3
																																								279645	100.8								78830.7
																																								280340	105.6								78958
																																								281216	88.7								79016.9
																																								283096	172.9								79048.5
																																								285264	50.7								79079.1
																																								288432	157.9								79312.9
																																								289189	207.1								79429.6
																																								293819	150.3								79437.5
																																								294603	235.1								79925.8
																																								294911	219								79957.9
																																								296376	270.6								79988.5
																																								296568	57.4								80046.1
																																								296602	203.1								80380.6
																																								297596	139.1								80495.1
																																								299709	171.8								80532.9
																																								300119	126.5								80589
																																								302058	259.2								80818.3
																																								307387	157.3								80972.7
																																								307424	217.6								81020.2
																																								311104	201								81227.3
																																								311524	283								81277
																																								313317	122.7								81444.3
																																								313814	208.8								81615.6
																																								314005	375.6								81773.2
																																								315699	187.8								81862.5
																																								316500	343.9								81872
																																								316769	220.8								81905.3
																																								317054	179.1								82157.6
																																								318224	92.4								82278.9
																																								320162	194.6								82393.5
																																								320243	162.6								82598
																																								320493	406.7								82640.6
																																								321139	408.9								82816
																																								322193	80.9								82830.3
																																								322476	252.5								82960.2
																																								324589	317.7								83306.3
																																								325537	214.9								83361.9
																																								327473	104.8								83414.1
																																								328299	384.6								83423.3
																																								328309	562.3								83424.6
																																								328469	563.9								83773.4
																																								328924	93.7								84229.3
																																								329411	100.4								84568.1
																																								331016	86.9								84621.1
																																								336480	366.6								84692.4
																																								336710	51.4								84820.6
																																								342940	58.6								85098.1
																																								345673	57.1								85190.6
																																								349215	103.2								85232.1
																																								350461	178.5								85892.4
																																								352700	90.8								86487.7
																																								353930	114.3								86741.3
																																								356199	271.8								86834.8
																																								358484	107.5								86937.3
																																								360698	233								86989.6
																																								363780	112.3								87199.1
																																								365384	78.2								87301.9
																																								369491	102.7								87392
																																								374026	57.9								87591.3
																																								374615	257.6								87858.5
																																								374923	77.6								88146.5
																																								378211	268.1								88581.1
																																								378608	208.1								88797.2
																																								381577	148.7								89072.9
																																								382294	102.8								89189.4
																																								383835	78.7								89232.2
																																								384616	79								89414.6
																																								389830	99.5								89442.3
																																								394869	98.6								89777.2
																																								395279	57.1								90089.1
																																								399858	130.7								90106.4
																																								411998	57								90351.8
																																								416522	238.7								90360.9
																																								422975	59.8								90467.4
																																								429030	139.4								90738.3
																																								429803	124.2								90969.4
																																								430248	208.7								91135.5
																																								433266	192.1								91269
																																								436615	91.5								91521.7
																																								437974	96.5								91557.2
																																								438158	96.2								91813
																																								442472	134.5								91833.4
																																								443558	81.7								91926.3
																																								451630	165.5								92169.7
																																								451918	111.7								92390
																																								456102	284.2								92615.2
																																								465560	90.2								92695.9
																																								466468	57.7								92790.2
																																								473157	278.6								92947.5
																																								473184	64.2								93104.8
																																								483930	373.9								93115.2
																																								489595	249.7								93215.5
																																								490245	61.3								93246.4
																																								492619	60.8								93365.8
																																								496612	141.3								93530.7
																																								516865	250.7								93621.7
																																								520913	121.6								93711.3
																																								535456	94.7								93930.3
																																								572075	130.6								94291.1
																																								619110	150.1								94435.3
																																								642323	224.8								94458.8
																																																	94547.9
																																																	94600.8
																																																	94761.7
																																																	94768
																																																	94828.5
																																																	95217.8
																																																	95368.7
																																																	95627
																																																	95682.8
																																																	95765.8
																																																	95940.6
																																																	96142.9
																																																	96268.9
																																																	96886.8
																																																	96955.9
																																																	97111.9
																																																	97268.2
																																																	97275.7
																																																	97410.2
																																																	97509
																																																	97511.4
																																																	97651.3
																																																	97799
																																																	97889.4
																																																	97913.9
																																																	97919.1
																																																	98031.8
																																																	98159.7
																																																	98509.7
																																																	98544.6
																																																	98761.2
																																																	99261.7
																																																	99307.7
																																																	99351.4
																																																	99389.2
																																																	99438.4
																																																	99499.7
																																																	99858.6
																																																	100075
																																																	100107
																																																	100124
																																																	100147
																																																	100472
																																																	101192
																																																	101234
[truncated: 722 more rows]
[truncated: 4 more columns]

## Sheet: Fig. 6
	6b: WT-RBD
	B-K45					B-R41					Control
	Concentration (µg/mL)	BF (%)	Error BF (%)			Concentration (µg/mL)	BF (%)	Error BF (%)			Concentration (µg/mL)	BF (%)	Error BF (%)
	0	16.3737	1.19338			0	18.8802	2.00691			0	14.1602	1.07422
	1	10.8073	0.48173			1	9.4401	2.65893			1	13.6068	0.78328
	10	9.53776	0.57221			10	9.86328	2.78449			10	15.2018	0.98305
	50	8.46354	0.75854			50	7.7474	2.83428			50	14.9414	1.47458
	6c: Alpha-RBD
	B-K45					B-R41					Control
	Concentration (µg/mL)	BF (%)	Error BF (%)			Concentration (µg/mL)	BF (%)	Error BF (%)			Concentration (µg/mL)	BF (%)	Error BF (%)
	0	26.3542	1.39595			0	25.7031	1.15135			0	25.8138	1.31866
	1	14.5378	1.32587			1	13.3333	0.85321			1	25.3255	1.25568
	10	12.3242	0.58594			10	11.8359	0.76272			10	26.4648	1.53479
	50	11.6667	1.42945			50	11.0365	0.29467			50	26.3021	1.08012
	6d: Beta-RBD
	B-K45					B-R41					Control
	Concentration (µg/mL)	BF (%)	Error BF (%)			Concentration (µg/mL)	BF (%)	Error BF (%)			Concentration (µg/mL)	BF (%)	Error BF (%)
	0	24.7721	1.31866			0	26.5625	1.66875			0	21.6471	1.31141
	1	14.0951	0.81899			1	20.8	1.68226			1	20.8984	0.9618
	10	11.8815	0.57221			10	19.3	0.72111			10	20.3451	0.95849
	50	8.29245	1.10341			50	18.3	2.72213			50	19.7266	0.89503
	6e: Gamma-RBD
	B-K45					B-R41					Control
	Concentration (µg/mL)	BF (%)	Error BF (%)			Concentration (µg/mL)	BF (%)	Error BF (%)			Concentration (µg/mL)	BF (%)	Error BF (%)
	0	29.1341	1.17729			0	22.6987	1.87957			0	20.2148	1.5987
	1	13.1836	0.85135			1	16.9	0.86603			1	21.6471	1.04421
	10	10.2865	0.81899			10	14.8953	1.85886			10	21.224	0.90738
	50	11.3281	0.77512			50	15.3875	1.19967			50	17.8711	1.24679
	6f: Kappa-RBD
	B-K45					B-R41					Control
	Concentration (µg/mL)	BF (%)	Error BF (%)			Concentration (µg/mL)	BF (%)	Error BF (%)			Concentration (µg/mL)	BF (%)	Error BF (%)
	0	23.2422	1.43857			0	15.1693	3.46691			0	22.0052	0.69283
	1	11.1003	1.17729			1	11.5885	1.33305			1	22.2331	1.14443
	10	9.57031	0.70421			10	10.5794	0.34296			10	22.4935	1.17729
	50	9.50521	0.44036			50	10.1172	2.64697			50	21.6146	0.83056

## Sheet: Fig. 3d
Column1	Column2	Column3	Column4	Column5	Column6
#contact WT ALPHA BETA GAMMA DELTA
30-417	ASP LYS 0.712300	ASP LYS 0.888285	ASP ASN 0.292013	ASP THR 0.009265	ASP LYS 0.848083
34-417	HIS LYS 0.566933	HIS LYS 0.428622	HIS ASN 0.324601	HIS THR 0.357348	HIS LYS 0.521406
31-484	LYS GLU 0.768850	LYS GLU 0.770607	LYS LYS 0.001278	LYS LYS 0.002396	LYS GLN 0.297444
75-484	GLU GLU 0.000000	GLU GLU 0.000000	GLU LYS 0.220288	GLU LYS 0.238339	GLU GLN 0.078115
38-501	ASP ASN 0.000319	ASP TYR 0.569274	ASP TYR 0.556070	ASP TYR 0.401438	ASP ASN 0.000958
42-501	GLN ASN 0.000000	GLN TYR 0.190109	GLN TYR 0.172204	GLN TYR 0.272204	GLN ASN 0.000000
355-501	ASP ASN 0.515815	ASP TYR 0.241143	ASP TYR 0.315815	ASP TYR 0.141853	ASP ASN 0.332268

## Sheet: Fig. 5b
Column1	Column2	Column3	Column4	Column5	Column6
#contact WT ALPHA BETA GAMMA DELTA
37-403	GLU ARG 0.437859	GLU ARG 0.472466	GLU ARG 0.271565	GLU ARG 0.358626	GLU ARG 0.677316
38-449	ASP TYR 0.281629	ASP TYR 0.161698	ASP TYR 0.297604	ASP TYR 0.282428	ASP TYR 0.523642
19-475	SER ALA 0.447604	SER ALA 0.537706	SER ALA 0.486901	SER ALA 0.385623	SER ALA 0.411981
19-476	SER GLY 0.350639	SER GLY 0.499474	SER GLY 0.462620	SER GLY 0.356869	SER GLY 0.348083
353-495	LYS TYR 0.436741	LYS TYR 0.378288	LYS TYR 0.226358	LYS TYR 0.509744	LYS TYR 0.042013
38-496	ASP GLY 0.308307	ASP GLY 0.333567	ASP GLY 0.344409	ASP GLY 0.212620	ASP GLY 0.660543
353-496	LYS GLY 0.541054	LYS GLY 0.078218	LYS GLY 0.095847	LYS GLY 0.033866	LYS GLY 0.619169
353-498	LYS GLN 0.282109	LYS GLN 0.000877	LYS GLN 0.020288	LYS GLN 0.001597	LYS GLN 0.367891
37-505	GLU TYR 0.780831	GLU TYR 0.647843	GLU TYR 0.559904	GLU TYR 0.747125	GLU TYR 0.749201

## Sheet: energies
energies: report the values of LJ and total energies for figures 3,4 and 5
Column1	Column2
#####################################################################
# column 1	protein/residue
# Column 2	type of systems or VoC
# column 3	total energy
# column 4	error for total energy as SD
# column 5	LJ energy
# column 6	error for LJ energy as SD
######### Energies (kJ/mol) in Figure 3 ###############################
rbd WT -590.22 22.40 -250.52 3.00
rbd Alpha -548.19 9.06 -257.30 2.76
rbd Beta -507.61 16.62 -262.98 3.80
rbd Gamma -496.87 13.36 -257.86 4.37
rbd Delta -605.4 20.16 -252.77 5.32
######### Energies (kJ/mol) in Figure 4 ################################
b417 WT -72.7 12.92 2.16 1.01
b417 Alpha -66.57 6.56 2.02 0.52
b417 Beta -3.28 0.33 -1.41 0.14
b417 Gamma -1.61 0.10 -0.74 0.05
b417 Delta -73.34 12.46 1.61 0.94
b452 WT -0.04 0.00 -0.03 0.01
b452 Alpha -0.02 0.00 -0.02 0.00
b452 Beta -0.06 0.01 -0.05 0.01
b452 Gamma -0.04 0.00 -0.03 0.00
b452 Delta -0.04 0.02 -0.03 0.01
b478 WT -0.32 0.06 -0.36 0.10
b478 Alpha -0.32 0.11 -0.44 0.13
b478 Beta -0.4 0.06 -0.40 0.08
b478 Gamma -0.51 0.10 -0.54 0.15
b478 Delta -0.57 0.08 -0.49 0.12
b484 WT -26.46 5.16 -0.15 0.34
b484 Alpha -21.06 2.18 -0.73 0.10
b484 Beta -20.78 8.82 0.08 0.35
b484 Gamma -22.88 6.05 0.06 0.25
b484 Delta -5.68 1.54 -1.39 0.29
b501 WT -55.72 2.24 -24.71 0.76
b501 Alpha -52.88 0.75 -35.62 0.68
b501 Beta -58.06 2.34 -36.73 0.56
b501 Gamma -51.63 1.65 -33.27 1.34
b501 Delta -46.12 3.98 -22.87 1.41
######### Energies (kJ/mol) in Figure 5 ###############################
b475 WT -24.28 2.17 -9.20 0.28
b475 Alpha -26.6 2.20 -10.03 0.33
b475 Beta -24.72 3.10 -9.79 0.54
b475 Gamma -21.4 2.28 -10.37 0.53
b475 Delta -22.24 1.61 -9.43 0.57
b496 WT -12.72 3.18 -2.83 0.37
b496 Alpha -3.66 0.47 -1.85 0.16
b496 Beta -5.54 0.64 -2.26 0.17
b496 Gamma -2.28 0.22 -1.53 0.08
b496 Delta -25.64 5.48 -3.29 0.57
b498 WT -20.22 2.22 -12.44 0.60
b498 Alpha -18.06 1.08 -10.50 0.59
b498 Beta -14.99 1.40 -10.49 0.75
b498 Gamma -18.48 1.30 -10.49 0.51
b498 Delta -32.28 7.39 -13.23 0.85
b505 WT -47.77 4.32 -23.19 0.74
b505 Alpha -45.14 2.90 -25.12 0.73
b505 Beta -39.03 4.73 -22.37 1.34
b505 Gamma -43.11 3.62 -23.95 0.71
b505 Delta -58.57 5.40 -24.12 1.44
